# Supplementary material for: Multi-omics profiling reveals associations between gut microbiota and olfactory gene expression in mosquitoes
Source: Front Cell Infect Microbiol. 2026 Jan 26;15:1745848. doi: 10.3389/fcimb.2025.1745848 (PMC12883841; doi:10.3389/fcimb.2025.1745848)
Supplement: Supplementary file 2 [file Table1.xlsx]

## Sheet: Sheet1
Table S1 Quality Control and Basic Statistics of RNA Sequencing Data
Sample	Type	GC	Clean reads (M)	Clean bases (Gbp)	The Q-value at 150bp	Alignment rate
CpipF1	RNA sequencing	0.49	25.1192	3.76788	35.0507	0.767
CpipF2	RNA sequencing	0.5	23.5267	3.529	35.0994	0.7728
CpipF3	RNA sequencing	0.49	19.9622	2.99433	35.0194	0.7668
CpipF4	RNA sequencing	0.5	22.8535	3.42803	35.0137	0.7605
CpipM1	RNA sequencing	0.48	24.7109	3.70664	35.0195	0.7646
CpipM2	RNA sequencing	0.48	25.3334	3.8	35.0681	0.7682
CpipM3	RNA sequencing	0.47	24.1174	3.6176	35.0532	0.7528
CpipM4	RNA sequencing	0.46	25.3159	3.79739	34.9435	0.7656
CquiF1	RNA sequencing	0.5	24.6863	3.70295	35.1214	0.7251
CquiF2	RNA sequencing	0.5	24.6934	3.704	35.1342	0.7001
CquiF3	RNA sequencing	0.49	24.1746	3.62619	35.0892	0.6764
CquiF4	RNA sequencing	0.5	25.693	3.85396	35.1363	0.7021
CquiM1	RNA sequencing	0.46	19.4773	2.92159	34.642	0.7104
CquiM2	RNA sequencing	0.46	23.4496	3.51744	34.7768	0.6723
CquiM3	RNA sequencing	0.47	23.8129	3.57193	34.985	0.6825
CquiM4	RNA sequencing	0.49	24.6494	3.69741	35.0605	0.6968
CmlsF1	RNA sequencing	0.48	25.3469	3.80203	35.1663	0.6745
CmlsF2	RNA sequencing	0.46	23.9517	3.59276	35.1212	0.7048
CmlsF3	RNA sequencing	0.47	19.9242	2.98864	34.5482	0.6719
CmlsF4	RNA sequencing	0.47	19.3473	2.90209	34.7367	0.6644
CmlsM1	RNA sequencing	0.43	23.8621	3.57932	34.9242	0.7217
CmlsM2	RNA sequencing	0.45	26.2855	3.94282	35.0472	0.7129
CmlsM3	RNA sequencing	0.46	30.6099	4.59149	35.1069	0.7174
CmlsM4	RNA sequencing	0.47	27.9417	4.19125	35.1001	0.7211
