# Supplementary material for: Multi-omics profiling reveals associations between gut microbiota and olfactory gene expression in mosquitoes
Source: Front Cell Infect Microbiol. 2026 Jan 26;15:1745848. doi: 10.3389/fcimb.2025.1745848 (PMC12883841; doi:10.3389/fcimb.2025.1745848)
Supplement: Supplementary file 3 [file Table2.xlsx]

## Sheet: Sheet1
Table S2 Quality Control and Basic Statistics of metagenome Sequencing Data
Sample	Type	GC	Clean reads (M)	Clean bases (Gbp)	The Q-value at 150bp	Alignment rate
CpipF1	Metagenome sequencing	0.36	105.315	15.7973	33.6409	0.7405
CpipF2	Metagenome sequencing	0.4	110.462	16.5694	34.0039	0.7424
CpipF3	Metagenome sequencing	0.37	98.5487	14.7823	33.6182	0.7323
CpipF4	Metagenome sequencing	0.37	98.3983	14.7597	33.6619	0.7362
CpipM1	Metagenome sequencing	0.4	109.901	16.4852	34.3622	0.7359
CpipM2	Metagenome sequencing	0.37	102.715	15.4073	33.8976	0.7235
CpipM3	Metagenome sequencing	0.36	93.5641	14.0346	33.6599	0.7349
CpipM4	Metagenome sequencing	0.37	109.96	16.4941	34.3134	0.7241
CquiF1	Metagenome sequencing	0.37	100.721	15.1082	33.9529	0.6931
CquiF2	Metagenome sequencing	0.37	101.323	15.1984	34.0335	0.6976
CquiF3	Metagenome sequencing	0.38	91.0522	13.6578	34.5701	0.6923
CquiF4	Metagenome sequencing	0.41	88.5943	13.2892	33.9436	0.6517
CquiM1	Metagenome sequencing	0.39	86.6319	12.9948	34.3695	0.6656
CquiM2	Metagenome sequencing	0.38	85.169	12.7753	33.1103	0.6993
CquiM3	Metagenome sequencing	0.38	101.717	15.2576	33.7307	0.7182
CquiM4	Metagenome sequencing	0.4	94.1955	14.1293	34.6258	0.7339
CmlsF1	Metagenome sequencing	0.37	89.0589	13.3588	34.2949	0.7534
CmlsF2	Metagenome sequencing	0.36	97.5528	14.6329	34.6614	0.7561
CmlsF3	Metagenome sequencing	0.41	114.665	17.1997	34.1841	0.7278
CmlsF4	Metagenome sequencing	0.41	85.4208	12.8131	34.6279	0.7048
CmlsM1	Metagenome sequencing	0.4	92.342	13.8513	33.9014	0.7217
CmlsM2	Metagenome sequencing	0.41	84.9701	12.7455	34.5143	0.7209
CmlsM3	Metagenome sequencing	0.41	87.2432	13.0865	34.6188	0.7078
CmlsM4	Metagenome sequencing	0.39	85.0824	12.7624	34.4966	0.7168
