# Supplementary material for: Multi-omics profiling reveals associations between gut microbiota and olfactory gene expression in mosquitoes
Source: Front Cell Infect Microbiol. 2026 Jan 26;15:1745848. doi: 10.3389/fcimb.2025.1745848 (PMC12883841; doi:10.3389/fcimb.2025.1745848)
Supplement: Supplementary file 4 [file Table3.xlsx]

## Sheet: Sheet1
Table S3 GO Enrichment for 345 genes showed differential expression between males and females in all three species
ID	ONTOLOGY	Description	GeneRatio	BgRatio	pvalue	p.adjust	qvalue	geneID	Count
GO:0007017	BP	microtubule-based process	10/37	43/2192	6.63737e-10	1.16154e-07	1.11787e-07	6032066/6034175/6034731/6034956/6037513/6041845/6044343/6044347/6045157/6048506	10
GO:0030031	BP	cell projection assembly	6/37	17/2192	1.64347e-07	7.19016e-06	6.91986e-06	6032066/6034731/6034956/6037513/6041845/6048506	6
GO:0060271	BP	cilium assembly	6/37	17/2192	1.64347e-07	7.19016e-06	6.91986e-06	6032066/6034731/6034956/6037513/6041845/6048506	6
GO:0120031	BP	plasma membrane bounded cell projection assembly	6/37	17/2192	1.64347e-07	7.19016e-06	6.91986e-06	6032066/6034731/6034956/6037513/6041845/6048506	6
GO:0044782	BP	cilium organization	6/37	19/2192	3.51579e-07	1.23053e-05	1.18426e-05	6032066/6034731/6034956/6037513/6041845/6048506	6
GO:0120036	BP	plasma membrane bounded cell projection organization	6/37	21/2192	6.86135e-07	2.00123e-05	1.92599e-05	6032066/6034731/6034956/6037513/6041845/6048506	6
GO:0007018	BP	microtubule-based movement	6/37	25/2192	2.13218e-06	4.66414e-05	4.48879e-05	6034175/6034956/6037513/6041845/6044347/6048506	6
GO:0030030	BP	cell projection organization	6/37	25/2192	2.13218e-06	4.66414e-05	4.48879e-05	6032066/6034731/6034956/6037513/6041845/6048506	6
GO:0008283	BP	cell population proliferation	6/37	26/2192	2.73805e-06	4.79159e-05	4.61145e-05	6032066/6034731/6034956/6037513/6041845/6048506	6
GO:0070925	BP	organelle assembly	6/37	26/2192	2.73805e-06	4.79159e-05	4.61145e-05	6032066/6034731/6034956/6037513/6041845/6048506	6
GO:0000226	BP	microtubule cytoskeleton organization	3/37	14/2192	0.0014187	0.0225702	0.0217217	6032066/6034731/6034956	3
GO:0120025	CC	plasma membrane bounded cell projection	10/47	36/2605	2.40298e-10	6.82504e-09	4.44739e-09	6032066/6034175/6034731/6034956/6037354/6037513/6039693/6041845/6044347/6048506	10
GO:0042995	CC	cell projection	10/47	37/2605	3.25002e-10	6.82504e-09	4.44739e-09	6032066/6034175/6034731/6034956/6037354/6037513/6039693/6041845/6044347/6048506	10
GO:0005929	CC	cilium	9/47	33/2605	2.54411e-09	3.56175e-08	2.32094e-08	6032066/6034175/6034731/6034956/6037354/6037513/6039693/6041845/6048506	9
GO:0015630	CC	microtubule cytoskeleton	9/47	47/2605	7.45673e-08	7.82957e-07	5.10197e-07	6032066/6034175/6034731/6037354/6041310/6041845/6044343/6045157/6048506	9
GO:0005856	CC	cytoskeleton	9/47	68/2605	2.03551e-06	1.70983e-05	1.11418e-05	6032066/6034175/6034731/6037354/6041310/6041845/6044343/6045157/6048506	9
GO:0031514	CC	motile cilium	4/47	10/2605	1.8065e-05	0.000126455	8.24018e-05	6037513/6039693/6041845/6048506	4
GO:0099080	CC	supramolecular complex	5/47	40/2605	0.000631127	0.00378676	0.00246756	6032497/6034175/6034731/6044343/6045157	5
GO:0005874	CC	microtubule	4/47	28/2605	0.00138725	0.00690445	0.00449914	6034175/6034731/6044343/6045157	4
GO:0099081	CC	supramolecular polymer	4/47	30/2605	0.00180831	0.00690445	0.00449914	6034175/6034731/6044343/6045157	4
GO:0099512	CC	supramolecular fiber	4/47	30/2605	0.00180831	0.00690445	0.00449914	6034175/6034731/6044343/6045157	4
GO:0099513	CC	polymeric cytoskeletal fiber	4/47	30/2605	0.00180831	0.00690445	0.00449914	6034175/6034731/6044343/6045157	4
GO:0005549	MF	odorant binding	10/59	91/3216	4.01284e-06	0.000457464	0.000447748	6033160/6035742/6035760/6038219/6039299/6042033/6043835/6045843/6048780/6050673	10
GO:0008235	MF	metalloexopeptidase activity	4/59	35/3216	0.00350067	0.149541	0.146366	6031991/6034913/6041724/6044456	4
GO:0004177	MF	aminopeptidase activity	3/59	18/3216	0.0039353	0.149541	0.146366	6031991/6034913/6041724	3
GO:0008238	MF	exopeptidase activity	4/59	60/3216	0.0232224	0.474492	0.464415	6031991/6034913/6041724/6044456	4
GO:0140662	MF	ATP-dependent protein folding chaperone	2/59	14/3216	0.0261384	0.474492	0.464415	6038413/6047923	2
GO:0044183	MF	protein folding chaperone	2/59	16/3216	0.033671	0.474492	0.464415	6038413/6047923	2
GO:0015267	MF	channel activity	3/59	44/3216	0.0456619	0.474492	0.464415	6032946/6037206/6050455	3
GO:0022803	MF	passive transmembrane transporter activity	3/59	44/3216	0.0456619	0.474492	0.464415	6032946/6037206/6050455	3
GO:0035639	MF	purine ribonucleoside triphosphate binding	11/59	350/3216	0.0500715	0.474492	0.464415	6034175/6038413/6039573/6040727/6041197/6042514/6044343/6045157/6046677/6047923/6050967	11
GO:0008194	MF	UDP-glycosyltransferase activity	2/59	20/3216	0.0508845	0.474492	0.464415	6030822/6036029	2
GO:0032555	MF	purine ribonucleotide binding	11/59	354/3216	0.0536477	0.474492	0.464415	6034175/6038413/6039573/6040727/6041197/6042514/6044343/6045157/6046677/6047923/6050967	11
