# Supplementary material for: Multi-omics profiling reveals associations between gut microbiota and olfactory gene expression in mosquitoes
Source: Front Cell Infect Microbiol. 2026 Jan 26;15:1745848. doi: 10.3389/fcimb.2025.1745848 (PMC12883841; doi:10.3389/fcimb.2025.1745848)
Supplement: Supplementary file 5 [file Table4.xlsx]

## Sheet: odorant
	Table S4 Characteristics and expression profiles of olfactory-related genes
No.	Gene_id	CpipF1	CpipF2	CpipF3	CpipF4	CpipM1	CpipM2	CpipM3	CpipM4	CquiF1	CquiF2	CquiF3	CquiF4	CquiM1	CquiM2	CquiM3	CquiM4	CmlsF1	CmlsF2	CmlsF3	CmlsF4	CmlsM1	CmlsM2	CmlsM3	CmlsM4	Description	Abbreviation
1	LOC6038274	1342	671	1120	653	726	458	730	1505	686	373	532	762	644	460	1080	737	470	521	499	740	940	643	357	637	gustatory and odorant receptor 22	GRs
2	LOC6039173	67	7	26	3	0	7	0	4	67	90	128	44	53	52	9	13	0	12	0	0	0	0	7	0	gustatory and odorant receptor 22	GRs
3	LOC6039007	120	68	66	98	169	224	171	20	28	9	48	16	51	40	17	17	14	12	29	24	43	34	48	51	gustatory and odorant receptor 24	GRs
4	LOC119766432	120	141	57	89	238	279	231	134	59	36	45	35	61	44	19	16	47	21	39	39	73	106	38	40	gustatory and pheromone receptor 39a	GRs
5	LOC6041513	0	0	0	0	0	0	0	0	0	0	0	0	0	0	0	0	0	0	0	0	0	0	0	0	gustatory and pheromone receptor 39a	GRs
6	LOC6041515	0	0	0	0	0	0	0	0	0	0	0	0	12	0	12	0	0	0	0	0	0	0	0	0	gustatory and pheromone receptor 39a	GRs
7	LOC6051073	4	0	0	0	0	0	0	0	0	0	0	0	0	0	0	0	0	0	0	0	0	0	0	0	gustatory receptor 28a	GRs
8	LOC6051757	11	16	14	0	0	0	0	0	115	75	110	59	30	33	19	14	6	4	0	0	0	0	8	0	gustatory receptor 28a	GRs
9	LOC6054205	0	6	0	37	0	0	0	0	0	0	0	0	0	0	0	0	0	8	0	0	7	0	0	0	gustatory receptor 28a	GRs
10	LOC119769019	14	0	0	30	0	0	0	5	0	4	16	7	4	6	38	54	30	18	0	0	16	0	0	0	gustatory receptor 28b	GRs
11	LOC119770776	1660	1387	1319	610	343	539	257	858	5473	5240	9704	8084	953	1884	1683	2004	1502	1153	41	108	302	270	560	378	gustatory receptor 28b	GRs
12	LOC6031534	30	33	48	42	5	16	6	6	169	107	266	196	53	39	17	70	24	56	2	13	8	0	14	0	gustatory receptor 28b	GRs
13	LOC6037379	0	5	0	10	0	0	0	0	19	2	0	0	16	0	10	20	8	0	7	0	0	0	0	0	gustatory receptor 28b	GRs
14	LOC6041512	115	31	85	78	294	416	175	1304	83	120	100	41	61	126	138	218	108	99	284	374	825	507	50	0	gustatory receptor 28b	GRs
15	LOC6044727	14	41	0	71	0	8	0	0	73	22	25	11	0	6	4	0	0	27	0	6	0	7	0	0	gustatory receptor 28b	GRs
16	LOC6049308	23	14	33	13	0	15	0	11	211	133	271	203	83	107	38	62	38	13	22	0	8	0	17	19	gustatory receptor 28b	GRs
17	LOC6041373	5	3	14	20	0	0	0	4	0	0	0	0	0	0	0	0	0	0	0	0	0	0	0	0	gustatory receptor 2a	GRs
18	LOC6050882	0	12	0	9	0	2	0	5	0	0	0	0	0	0	9	0	8	15	2	0	0	11	0	0	gustatory receptor 2a	GRs
19	LOC6053444	10	24	12	0	0	0	0	0	49	24	35	29	0	0	0	12	11	5	0	0	0	0	0	0	gustatory receptor 2a	GRs
20	LOC119766405	27	7	16	0	0	0	13	0	49	103	161	92	41	48	17	23	48	10	21	25	26	37	0	5	gustatory receptor for bitter taste 22e	GRs
21	LOC6044729	6	13	3	0	0	3	6	3	0	0	10	0	4	10	4	0	0	4	6	0	0	24	0	0	gustatory receptor for bitter taste 66a	GRs
22	LOC6052240	112	29	52	50	4	5	0	56	77	102	95	83	42	56	135	257	179	118	5	41	37	18	0	6	gustatory receptor for bitter taste 66a	GRs
23	LOC6031515	1262	1174	1402	1106	1084	1708	1147	1241	372	680	648	604	581	557	1195	845	1016	803	366	467	737	653	1097	611	gustatory receptor for sugar taste 43a	GRs
24	LOC6054226	0	0	8	0	8	0	0	0	0	0	0	0	0	0	0	0	0	0	0	0	0	0	0	0	gustatory receptor for sugar taste 43a	GRs
25	LOC6049994	8	12	0	0	12	5	3	0	0	0	0	0	0	0	6	0	0	0	0	0	0	0	0	0	gustatory receptor for sugar taste 61a	GRs
26	LOC6047722	0	0	3	0	0	19	20	33	0	0	1	0	0	0	0	0	0	0	0	0	0	0	0	0	gustatory receptor for sugar taste 64a	GRs
27	LOC6047723	38	2	36	13	3	50	7	6	0	2	10	0	8	0	4	4	4	7	12	19	9	32	2	2	gustatory receptor for sugar taste 64a	GRs
28	LOC6049535	10	6	3	0	0	2	11	0	0	0	0	4	0	0	0	0	13	0	0	9	0	3	0	0	gustatory receptor for sugar taste 64a	GRs
29	LOC6049991	42	8	57	54	55	62	56	55	15	8	12	7	14	9	34	20	25	33	41	67	38	70	0	8	gustatory receptor for sugar taste 64a	GRs
30	LOC6050368	19	10	5	0	0	4	10	0	49	45	108	53	38	37	17	18	0	3	0	0	0	5	0	0	gustatory receptor for sugar taste 64a	GRs
31	LOC6049992	0	0	4	2	0	0	0	0	0	15	0	0	36	15	5	5	0	8	6	14	7	57	29	23	gustatory receptor for sugar taste 64b	GRs
32	LOC6049993	54675	25312	53511	38089	7265	7519	3158	10456	206277	192055	283765	220517	98962	81543	111786	225254	109606	87282	4792	4388	10495	8403	28534	12743	gustatory receptor for sugar taste 64b	GRs
33	LOC6049989	32	48	127	19	53	25	25	0	56	93	142	122	57	25	71	75	42	10	32	38	78	90	32	32	gustatory receptor for sugar taste 64e	GRs
34	LOC6047726	75	59	66	65	422	594	319	584	379	285	365	374	143	174	86	31	130	50	95	121	111	100	176	279	gustatory receptor for sugar taste 64f	GRs
35	LOC6047727	45	27	31	27	141	208	225	227	197	158	195	180	136	95	34	25	128	22	32	66	114	149	81	278	gustatory receptor for sugar taste 64f	GRs
36	LOC6049988	1220	546	221	78	245	128	124	1553	67	68	67	271	99	196	113	47	18	135	133	206	182	175	330	133	gustatory receptor for sugar taste 64f	GRs
37	LOC6049990	15	14	18	4	0	48	4	23	167	239	322	147	111	94	20	40	14	14	14	15	0	23	12	20	gustatory receptor for sugar taste 64f	GRs
38	LOC6052099	2	0	3	0	0	8	11	0	3	0	8	6	10	10	0	0	0	0	0	4	0	0	0	0	ionotropic receptor 21a	IRs
39	LOC6053318	115	48	83	82	11	7	0	20	54	25	72	44	14	19	38	177	103	37	0	6	7	0	0	0	ionotropic receptor 25a	IRs
40	LOC6042395	3124	2779	3448	2040	2857	1491	2421	5057	2547	2017	2557	1968	1595	1548	3999	4238	3528	2511	1943	3168	3953	3073	1473	3746	ionotropic receptor 40a	IRs
41	LOC119768764	2	8	7	3	0	0	2	0	0	2	0	2	0	0	8	8	5	0	2	11	5	18	4	4	ionotropic receptor 75a	IRs
42	LOC119768765	22	15	13	0	0	0	0	4	119	47	80	55	12	10	26	72	28	18	0	4	0	0	14	0	ionotropic receptor 75a	IRs
43	LOC119769848	0	0	0	3	0	0	0	0	13	0	6	3	0	0	0	0	0	0	0	0	0	0	0	0	ionotropic receptor 75a	IRs
44	LOC6034994	39	41	53	31	0	13	0	26	210	185	296	263	64	94	51	107	81	64	0	14	6	9	0	0	ionotropic receptor 75a	IRs
45	LOC6034995	18	10	14	25	8	0	4	4	116	110	186	116	99	76	45	75	52	59	0	9	5	23	0	0	ionotropic receptor 75a	IRs
46	LOC6034997	6	8	29	9	13	4	0	26	0	0	0	0	0	0	12	51	49	15	0	0	0	18	0	0	ionotropic receptor 75a	IRs
47	LOC6034998	0	0	0	0	0	0	0	0	0	0	5	13	0	12	0	0	0	0	3	0	0	0	0	0	ionotropic receptor 75a	IRs
48	LOC6034999	0	0	0	29	0	0	0	0	0	0	0	0	0	0	7	0	0	0	0	0	0	0	0	0	ionotropic receptor 75a	IRs
49	LOC6041051	41	0	11	1	0	0	0	0	43	72	115	71	42	19	9	0	0	14	10	0	0	0	7	0	ionotropic receptor 75a	IRs
50	LOC6043222	33	16	15	13	0	0	7	16	22	26	84	59	18	36	10	39	28	22	0	0	0	0	0	0	ionotropic receptor 75a	IRs
51	LOC6044458	0	0	13	0	0	0	0	0	0	0	0	0	14	14	0	0	0	0	0	3	8	0	0	0	ionotropic receptor 75a	IRs
52	LOC6044459	18	0	7	0	0	0	0	0	17	10	6	0	0	14	0	0	0	0	0	0	0	0	0	0	ionotropic receptor 75a	IRs
53	LOC6047019	0	0	0	0	0	0	0	0	57	39	118	91	68	9	20	10	16	8	0	0	16	0	0	5	ionotropic receptor 75a	IRs
54	LOC6052825	0	0	0	0	0	0	0	0	3	13	47	22	0	11	68	60	36	28	12	47	13	21	0	0	ionotropic receptor 75a	IRs
55	LOC6041657	20	6	6	20	27	0	0	0	57	41	111	42	10	0	23	39	34	18	0	0	0	0	0	0	ionotropic receptor 93a	IRs
56	LOC119768838	613	269	273	153	55	35	29	71	130	92	211	117	21	11	413	739	445	509	85	34	138	95	35	52	odorant receptor 10a	ORs
57	LOC6036852	124	101	211	72	10	8	0	18	610	525	865	626	63	58	81	158	106	30	0	0	8	0	6	0	odorant receptor 10a	ORs
58	LOC6053007	43	10	67	53	8	11	0	0	341	303	493	400	41	73	31	73	43	38	0	0	9	4	0	12	odorant receptor 10a	ORs
59	LOC6040698	4	0	8	18	9	0	0	31	11	17	25	51	8	19	17	20	18	0	0	6	15	4	0	8	odorant receptor 13a	ORs
60	LOC6038114	0	0	0	0	0	0	0	0	0	0	0	0	0	0	0	0	0	0	0	0	0	0	0	0	odorant receptor 24a	ORs
61	LOC6041059	13004	5390	10858	8865	1445	831	327	1391	65100	59219	82203	69237	24189	28452	24138	51963	28618	19471	512	458	1504	1855	2567	1851	odorant receptor 30a	ORs
62	LOC6031404	60	81	547	98	22	43	11	36	478	488	1007	526	62	84	953	450	356	464	38	95	138	72	53	81	odorant receptor 4	ORs
63	LOC6031406	58	21	36	54	34	37	53	101	26	0	18	0	12	0	128	99	121	57	16	98	42	80	0	9	odorant receptor 4	ORs
64	LOC6040126	8	11	161	47	7	15	0	12	23	109	210	144	0	0	361	330	182	224	3	0	12	0	0	0	odorant receptor 4	ORs
65	LOC6049277	7	0	6	4	0	0	0	23	0	0	0	0	51	35	0	10	0	0	3	6	0	8	0	0	odorant receptor 4	ORs
66	LOC6046778	101	62	220	136	54	66	62	39	158	149	266	145	15	18	584	348	190	285	68	41	50	42	12	26	odorant receptor 43a	ORs
67	LOC6031403	42571	16685	35018	34162	7462	3565	1388	6070	158936	140113	187252	165953	88746	98078	43307	99429	42003	30908	1646	878	4759	6521	8534	5874	odorant receptor 46a	ORs
68	LOC6036845	526	217	615	639	137	116	73	117	10162	8696	13560	9436	4758	5432	2707	5271	2795	2154	52	80	291	314	535	267	odorant receptor 47a	ORs
69	LOC119770700	954	515	1067	864	139	70	61	112	2059	1783	2472	2537	1187	1095	1053	2516	883	625	53	21	81	99	277	99	odorant receptor 49b	ORs
70	LOC6031408	5179	2476	5794	4481	730	451	231	1180	12882	11174	17067	15013	5208	5442	7071	15815	7536	6120	73	103	393	436	726	452	odorant receptor 49b	ORs
71	LOC6048780	10	8	0	75	3	2	3	23	41	0	0	14	16	0	0	0	0	0	0	5	7	4	0	0	odorant receptor 56a	ORs
72	LOC6037285	118	110	47	63	12	8	8	27	257	278	346	271	156	122	140	190	84	80	18	0	29	12	9	12	odorant receptor 63a	ORs
73	LOC6049872	0	0	0	73	0	0	0	3	0	0	0	0	0	0	0	2	12	0	0	0	7	0	0	0	odorant receptor 63a	ORs
74	LOC6035727	0	0	0	0	0	0	0	0	18	28	0	0	0	0	0	0	7	0	0	0	0	0	0	0	odorant receptor 67a	ORs
75	LOC6036597	0	0	0	26	0	0	0	0	4	0	5	12	0	0	0	0	5	17	2	8	4	0	0	0	odorant receptor 67d	ORs
76	LOC6036948	0	0	0	0	0	0	0	0	0	0	0	0	0	0	0	0	0	0	0	0	0	0	0	0	odorant receptor 67d	ORs
77	LOC6039085	0	0	0	0	0	0	0	3	0	0	0	0	0	0	0	0	0	0	0	0	0	0	0	0	odorant receptor 67d	ORs
78	LOC6041133	0	0	0	0	0	0	0	0	0	0	0	0	0	0	0	0	0	0	0	0	0	0	0	0	odorant receptor 67d	ORs
79	LOC6052389	43	24	12	25	4	8	9	9	112	135	174	114	63	107	9	9	16	0	0	0	0	0	9	0	odorant receptor 67d	ORs
80	LOC6052393	0	0	11	10	15	0	0	4	0	0	19	6	0	17	0	0	0	0	0	0	0	0	9	9	odorant receptor 67d	ORs
81	LOC6053269	4	7	3	0	7	0	8	0	16	0	11	13	8	0	0	0	0	0	0	0	0	0	0	10	odorant receptor 67d	ORs
82	LOC6032258	4	0	0	0	0	0	8	0	39	16	64	20	12	0	20	9	0	0	0	12	4	0	12	11	odorant receptor 71a	ORs
83	LOC6052036	81	36	156	55	59	28	74	6	97	179	172	66	88	30	11	49	61	27	6	23	0	0	14	51	odorant receptor 7a	ORs
84	LOC6043807	17882	8345	21297	16421	5576	4938	2371	6264	94910	84942	127996	109302	63005	56882	38172	93692	44253	36264	3457	2406	5076	5464	8458	5519	odorant receptor 82a	ORs
85	LOC6043808	0	0	0	0	5	0	7	0	0	0	0	0	0	0	0	12	5	0	0	0	0	0	0	0	odorant receptor 82a	ORs
86	LOC119765654	0	0	0	0	0	0	7	0	41	59	0	0	0	0	0	0	0	0	2	2	0	0	0	16	odorant receptor 83c	ORs
87	LOC6032518	0	4	0	0	0	0	0	51	0	0	14	8	4	0	0	0	0	0	0	0	0	0	0	0	odorant receptor 83c	ORs
88	LOC6033433	0	0	0	0	0	8	0	15	0	0	0	0	0	0	0	0	0	0	0	5	0	0	0	0	odorant receptor 83c	ORs
89	LOC6036596	43	16	43	43	62	61	42	53	18	6	17	16	25	33	0	0	27	0	68	49	59	39	34	27	odorant receptor 83c	ORs
90	LOC6036848	0	4	0	496	0	7	0	291	432	0	0	0	28	0	20	0	112	294	0	84	82	0	0	0	odorant receptor 83c	ORs
91	LOC6036849	12208	5568	8754	6793	1479	938	469	1171	29087	23652	34056	25791	9374	9994	36680	73105	32063	24761	709	491	1473	1819	3315	1541	odorant receptor 83c	ORs
92	LOC6036850	7884	3127	5923	4909	1154	457	178	809	68567	63491	86538	67286	21335	24005	8360	14767	9804	6325	294	136	815	943	842	1196	odorant receptor 83c	ORs
93	LOC6036853	12	0	0	0	0	0	0	0	0	0	0	0	0	0	26	0	0	0	8	8	20	0	0	0	odorant receptor 83c	ORs
94	LOC6036946	4589	1831	4966	3982	1808	1627	1103	3903	14001	11444	14097	11084	5954	6695	7664	15416	7507	5666	930	1349	2350	2831	1563	1201	odorant receptor 83c	ORs
95	LOC6037406	4221	2329	4099	2435	3281	3260	2549	4500	5446	4995	6685	5584	5930	6286	4750	8462	4736	4436	2625	3953	5412	4667	2395	2551	odorant receptor 83c	ORs
96	LOC6038134	38	7	8	28	12	0	0	0	128	116	178	96	43	48	27	25	7	11	4	0	0	0	0	0	odorant receptor 83c	ORs
97	LOC6038212	8	1	16	54	0	0	0	4	60	70	61	75	25	16	0	0	8	0	0	16	0	0	0	2	odorant receptor 83c	ORs
98	LOC6049751	174	91	76	59	113	176	89	256	55	23	38	77	21	47	30	29	23	22	26	57	35	32	18	26	odorant receptor 83c	ORs
99	LOC6053270	0	0	0	0	0	0	12	0	0	0	4	0	0	0	0	0	5	0	0	0	0	0	0	5	odorant receptor 83c	ORs
100	LOC6054728	24	4	8	0	12	5	8	15	0	0	0	0	0	0	0	0	0	0	0	0	3	0	0	0	odorant receptor 83c	ORs
101	LOC119767787	8	0	9	20	0	0	0	0	0	0	0	0	0	0	0	13	0	0	0	0	0	0	0	0	odorant receptor 85b	ORs
102	LOC6047452	40	58	33	22	20	37	51	96	6	0	10	24	12	0	19	35	10	18	15	26	6	15	23	12	odorant receptor 85b	ORs
103	LOC6035762	0	0	0	0	0	0	0	8	0	0	0	0	0	0	8	0	0	0	0	0	0	0	0	0	odorant receptor 85d	ORs
104	LOC6047444	113	133	46	130	31	23	14	43	4928	4795	10449	7073	731	1561	476	683	765	411	14	25	107	78	272	212	odorant receptor 85d	ORs
105	LOC6042051	10283	7635	9387	6639	7761	11255	7373	15531	18801	12738	34006	24803	10282	18903	14014	22487	15443	10404	7684	10231	17181	11470	16484	9168	odorant receptor 85e	ORs
106	LOC119770043	10	0	24	31	0	22	14	157	0	0	0	6	140	256	13	30	12	18	26	28	103	38	49	12	odorant receptor 92a	ORs
107	LOC6032255	8	6	28	14	20	24	0	16	52	49	64	26	100	117	14	14	23	6	0	6	8	3	11	16	odorant receptor 94a	ORs
108	LOC6032257	0	0	0	4	0	0	0	0	27	22	18	34	6	0	0	12	0	0	0	0	0	0	0	0	odorant receptor 94a	ORs
109	LOC6033430	31	35	56	10	0	5	0	12	144	161	160	95	4	0	267	284	130	163	0	0	10	0	0	0	odorant receptor 94a	ORs
110	LOC6040693	0	0	0	2	0	0	0	0	1381	940	1866	1483	485	471	47	107	60	51	10	6	6	0	12	21	odorant receptor 94a	ORs
111	LOC6045705	0	0	0	0	0	0	6	0	55	12	56	54	16	4	30	9	3	0	0	0	6	6	0	0	odorant receptor 94a	ORs
112	LOC119767499	56	4	16	4	7	0	0	5	355	226	348	301	121	166	43	35	18	0	0	0	0	0	8	8	odorant receptor coreceptor	ORs
113	LOC6035728	0	0	0	5	0	0	0	0	0	0	0	0	0	0	0	0	0	0	0	0	0	0	0	0	odorant receptor coreceptor	ORs
114	LOC6042040	0	0	0	0	0	0	0	0	0	0	0	0	0	0	0	0	0	0	0	0	0	0	0	0	odorant receptor coreceptor	ORs
115	LOC6031982	0	5	0	0	0	0	0	13	0	0	0	0	3	10	11	4	3	8	14	18	37	31	0	0	odorant receptor Or1	ORs
116	LOC6031985	0	0	0	0	0	0	0	0	0	0	0	0	0	0	0	0	0	0	0	0	0	0	0	0	odorant receptor Or1	ORs
117	LOC6033662	141	59	311	118	0	8	17	394	1346	867	2244	1522	70	79	447	643	734	303	162	108	173	144	69	0	odorant receptor Or2	ORs
118	LOC6040699	3463	2682	2267	1638	3726	5540	3651	6480	4139	3415	6165	4812	4693	6126	5201	7090	4190	4047	4317	5184	6627	6123	4686	3413	odorant receptor Or2	ORs
119	LOC6047488	277	124	241	291	35	0	0	18	1701	1692	2462	2136	539	590	516	932	682	449	0	13	30	32	29	17	odorant receptor Or2	ORs
120	LOC6047489	31	0	16	23	4	0	7	0	187	105	149	73	88	69	0	29	14	0	0	0	0	0	0	0	odorant receptor Or2	ORs
121	LOC6047490	63	18	66	48	0	7	4	98	0	8	2	0	0	0	33	15	10	64	0	8	36	14	0	0	odorant receptor Or2	ORs
122	LOC119769966	0	8	25	0	0	5	0	0	25	0	5	0	0	0	14	7	11	10	8	14	0	18	6	0	odorant-binding protein 19d	OBPs
123	LOC6039903	10	16	19	24	14	14	5	0	18	17	58	14	14	0	4	0	0	4	0	3	0	0	0	0	odorant-binding protein 19d	OBPs
124	LOC6040329	16	4	23	4	0	12	7	12	130	75	129	132	74	33	12	22	20	22	18	0	4	50	19	4	odorant-binding protein 19d	OBPs
125	LOC6050687	37	15	0	0	4	5	0	7	0	0	0	0	4	8	4	0	0	0	0	0	0	0	8	0	odorant-binding protein 19d	OBPs
126	LOC6050688	0	0	0	0	0	0	0	25	0	0	7	0	0	0	4	0	0	0	15	4	4	0	0	4	odorant-binding protein 19d	OBPs
127	LOC6040317	0	0	0	10	0	0	0	11	10	0	14	0	0	0	0	0	0	0	0	0	13	10	21	19	odorant-binding protein 28a	OBPs
128	LOC6040328	0	0	0	0	0	0	0	0	0	0	0	0	3	0	16	0	11	0	0	0	0	0	0	0	odorant-binding protein 28a	OBPs
129	LOC6050689	29	0	7	8	0	17	4	45	10	0	14	24	32	31	51	23	17	44	0	30	30	8	0	7	odorant-binding protein 28a	OBPs
130	LOC119765672	15	8	4	8	3	0	13	101	0	0	0	0	0	0	5	0	0	0	0	6	21	0	0	0	odorant-binding protein 45	OBPs
131	LOC119765673	10	0	4	4	0	16	0	0	0	0	0	0	0	0	0	0	0	0	0	0	0	0	0	0	odorant-binding protein 45	OBPs
132	LOC119765992	24	39	33	26	21	14	16	18	44	31	17	90	0	21	95	108	116	76	256	252	259	300	47	13	odorant-binding protein 45	OBPs
133	LOC6032665	18115	7896	16088	11753	1460	1057	551	1773	53912	50130	60034	51809	16151	13134	25614	69753	34659	26654	522	356	964	1297	2127	1170	odorant-binding protein 45	OBPs
134	LOC6035279	5	34	148	119	11	80	87	271	145	62	94	70	18	52	658	493	691	162	23	75	265	63	0	0	odorant-binding protein 45	OBPs
135	LOC6040388	2064	980	1525	1110	1371	2767	1194	4470	2665	1839	3218	2191	3780	3449	2763	6118	2630	1845	2245	3201	6672	4641	2075	1243	odorant-binding protein 45	OBPs
136	LOC6040389	88	15	117	36	145	145	104	24	0	0	0	0	0	0	7	10	25	7	11	9	20	12	0	0	odorant-binding protein 45	OBPs
137	LOC6040396	0	0	0	0	0	0	0	0	0	0	0	5	0	0	0	0	0	0	0	0	0	0	0	0	odorant-binding protein 45	OBPs
138	LOC6041448	0	0	0	0	0	0	0	0	4	40	0	4	0	0	0	0	0	0	0	2	0	0	0	0	odorant-binding protein 45	OBPs
139	LOC6050753	0	0	0	0	7	1	0	0	2	13	12	4	6	15	0	0	0	5	4	0	0	0	4	0	odorant-binding protein 45	OBPs
140	LOC119768008	5	0	2	0	0	4	0	0	2	0	2	0	3	0	2	0	0	0	0	0	0	0	2	0	odorant-binding protein 56d	OBPs
141	LOC6033165	3	8	0	6	0	8	0	0	4	6	0	80	7	0	8	0	9	7	0	0	18	12	4	12	odorant-binding protein 56d	OBPs
142	LOC6045840	11	0	0	0	0	4	0	0	0	0	0	0	0	0	0	0	0	0	4	10	16	22	0	0	odorant-binding protein 56d	OBPs
143	LOC6045842	176	38	74	39	102	116	83	179	61	40	34	35	31	53	78	32	70	83	105	130	232	262	33	26	odorant-binding protein 56d	OBPs
144	LOC6045843	55692	49707	79077	57973	43205	18642	24048	161460	41574	26287	27488	32748	12094	17509	72514	48475	46875	21988	38312	55980	97511	68386	12375	41493	odorant-binding protein 56d	OBPs
145	LOC6045847	1101	630	1057	446	710	825	510	1338	348	291	288	228	105	332	1416	1428	1012	874	555	666	1006	1148	128	118	odorant-binding protein 56d	OBPs
146	LOC6045849	18	0	4	16	8	9	0	10	18	5	0	0	0	0	0	0	0	0	0	0	0	0	0	4	odorant-binding protein 56d	OBPs
147	LOC6047827	0	0	0	0	0	0	0	0	41	88	157	105	38	81	3	1	5	6	0	2	0	0	0	7	odorant-binding protein 56d	OBPs
148	LOC6053278	27	34	0	8	8	8	22	19	38	12	38	66	110	99	27	0	18	0	0	4	16	5	36	87	odorant-binding protein 56d	OBPs
149	LOC119767723	8	3	0	0	3	0	0	0	92	101	87	70	49	57	4	11	5	0	0	0	0	0	0	3	odorant-binding protein 66	OBPs
150	LOC6032836	0	0	0	0	0	0	0	0	11	27	25	71	18	32	4	12	0	5	0	2	3	0	0	2	odorant-binding protein 66	OBPs
151	LOC6041538	179	114	190	169	25	9	17	36	383	433	485	339	90	73	110	97	114	55	4	0	12	5	0	0	odorant-binding protein 66	OBPs
152	LOC6032841	0	0	0	11	10	0	4	13	31	20	78	47	54	69	4	10	8	27	0	0	0	8	0	0	odorant-binding protein 67	OBPs
153	LOC6032843	15	0	4	32	0	8	0	0	79	108	77	106	32	53	24	59	17	13	0	0	0	0	4	0	odorant-binding protein 67	OBPs
154	LOC6032844	6187	4372	5556	2857	4785	7583	4839	13930	5601	5207	11687	8939	8937	15504	5086	7267	4343	3550	5037	6332	9874	7960	5174	2954	odorant-binding protein 67	OBPs
155	LOC6038610	0	0	0	0	0	0	2	0	0	0	0	4	0	0	8	0	0	0	4	6	2	0	0	0	odorant-binding protein 67	OBPs
156	LOC119769987	0	0	0	0	0	0	0	14	0	12	5	9	0	0	0	0	0	0	0	0	0	0	0	0	odorant-binding protein 68	OBPs
157	LOC6050749	364	1118	209	380	104	106	50	706	145	351	64	378	23	101	370	85	81	229	344	224	403	225	170	105	odorant-binding protein 69	OBPs
158	LOC6050751	27	9	33	41	10	5	0	4	9	17	0	10	0	4	36	36	23	17	0	0	17	16	0	0	odorant-binding protein 69	OBPs
159	LOC6050754	24	20	28	17	14	27	69	23	0	0	0	0	0	0	0	0	8	6	29	20	0	0	0	0	odorant-binding protein 69	OBPs
160	LOC6051409	24	20	50	37	7	11	35	7	44	62	51	59	22	20	0	0	0	14	14	0	18	37	0	11	odorant-binding protein 70	OBPs
161	LOC6042923	9	11	24	0	0	0	0	0	130	152	150	101	59	43	8	8	0	0	0	0	0	0	0	0	odorant-binding protein 71	OBPs
162	LOC6038219	78	33	73	53	26	32	23	30	644	614	824	724	303	202	26	85	62	50	16	26	28	34	36	60	odorant-binding protein 72	OBPs
163	LOC6042033	113	32	114	99	496	691	557	570	6	45	15	0	37	22	55	77	64	33	315	254	387	356	0	0	odorant-binding protein 72	OBPs
164	LOC6047742	13	8	39	17	42	34	63	35	34	27	44	14	31	32	62	84	30	43	49	90	36	78	0	20	odorant-binding protein 72	OBPs
165	LOC6050670	8	20	36	20	60	30	32	20	109	80	80	79	66	41	10	11	12	0	25	27	32	25	30	83	odorant-binding protein 72	OBPs
166	LOC6039292	187	100	207	167	70	82	58	32	358	475	552	302	308	141	145	143	150	103	29	29	25	65	20	29	odorant-binding protein 83a	OBPs
167	LOC6039295	161	95	68	56	83	51	43	61	573	283	354	336	22	78	20	83	59	22	0	10	0	0	0	0	odorant-binding protein 83a	OBPs
168	LOC6039299	500	234	426	341	321	226	234	124	659	828	976	749	721	600	213	492	388	154	183	203	459	360	377	381	odorant-binding protein 83a	OBPs
169	LOC6039301	61	43	44	61	76	141	69	41	24	17	15	16	22	15	0	0	12	0	33	47	60	42	0	0	odorant-binding protein 83a	OBPs
170	LOC6042060	0	0	5	5	3	0	0	0	70	79	155	82	42	27	11	45	29	41	8	25	21	26	0	0	odorant-binding protein 84a	OBPs
171	LOC6043834	28	68	21	29	8	11	4	0	127	104	182	152	71	50	11	41	22	18	0	5	7	18	17	0	odorant-binding protein 99a	OBPs
172	LOC6051445	109	35	48	52	32	26	7	30	181	153	284	134	95	114	57	72	37	25	0	25	27	0	14	16	odorant-binding protein 99a	OBPs
173	LOC119765397	169	54	112	97	1	0	0	20	1575	1644	1842	2058	573	391	130	389	353	137	0	0	0	10	59	86	odorant-binding protein 99b	OBPs
174	LOC6034348	84	41	61	32	45	25	16	13	210	228	185	203	152	157	22	74	76	21	14	11	40	36	37	20	odorant-binding protein A10	OBPs
175	LOC6051741	0	21	12	32	4	19	8	25	122	142	162	153	64	19	28	50	30	19	0	14	20	24	14	9	odorant-binding protein A10	OBPs
176	LOC6041148	1998	743	1480	1275	550	389	163	361	12086	12289	19160	13093	7036	5570	603	3802	1914	829	237	197	476	336	427	406	odorant-binding protein lush	OBPs
