# Supplementary material for: Multi-omics profiling reveals associations between gut microbiota and olfactory gene expression in mosquitoes
Source: Front Cell Infect Microbiol. 2026 Jan 26;15:1745848. doi: 10.3389/fcimb.2025.1745848 (PMC12883841; doi:10.3389/fcimb.2025.1745848)
Supplement: Supplementary file 6 [file Table5.xlsx]

## Sheet: Sheet1
Table S5 Genes and microbes with correlated expression levels and abundances (152 DEGs and 107 bacterial genera were screened out from 3833 DEGs and 366 bacterial genera)
	Oscillatoria	Microcystis	Calothrix	Niastella	Komagataeibacter	Acetobacter	Granulibacter	Kozakia	Neoasaia	Starkeya	Gluconobacter	Asaia	Staphylococcus	Syntrophobacter	Haematospirillum	Roseomonas	Capnocytophaga	Curtobacterium	Neisseria	Acidisphaera	Pelagibaca	Pannonibacter	Marinomonas	Sulfitobacter	Acidiphilium	Thiocystis	Parasaccharibacter	Thalassospira	Crinalium	Salipiger	Methylocaldum	Nitratireductor	Ensifer	Niveispirillum	Tenacibaculum	Yangia	Cyanobacterium	Methylocella	Gluconacetobacter	Rhodobaca	Ochrobactrum	Beijerinckia	Curvibacter	Azorhizobium	Agrobacterium	Lactococcus	Arcobacter	Enterococcus	Phaeobacter
LOC119768735	-0.613043	-0.489237	-0.527826	-0.423228	0.608696	0.582609	0.555773	0.517391	0.584348	0.588082	0.533913	0.589565	-0.433913	0.506073	0.468618	0.609565	-0.449565	0.435985	-0.468696	0.561739	0.608016	0.437391	-0.260983	0.490976	0.576647	0.614519	0.497391	0.428354	-0.172646	0.498043	0.367786	0.423228	0.584241	0.47505	-0.357112	0.632746	-0.346957	0.470947	0.64087	0.47225	0.407826	0.524576	0.581096	0.627963	0.573043	-0.469565	-0.434783	-0.247826	0.51272
LOC119769423	-0.767826	-0.686671	-0.646087	-0.496303	0.748696	0.722609	0.684497	0.708696	0.741739	0.686385	0.713913	0.69913	-0.569565	0.640347	0.656597	0.688696	-0.58087	0.60564	-0.573913	0.704348	0.641037	0.609565	-0.475424	0.651881	0.630137	0.619764	0.637391	0.588389	-0.418787	0.595476	0.606959	0.585907	0.633871	0.613643	-0.513267	0.660578	-0.463478	0.594124	0.54087	0.557129	0.546087	0.571553	0.626307	0.605784	0.609565	-0.581739	-0.503478	-0.378261	0.592738
LOC6044347	-0.693043	-0.580561	-0.613043	-0.466725	0.696522	0.66	0.605349	0.633043	0.685217	0.672031	0.64	0.650435	-0.526957	0.578749	0.571474	0.666957	-0.548696	0.517495	-0.571304	0.666957	0.5816	0.512174	-0.301435	0.56621	0.603175	0.615393	0.56087	0.49402	-0.322244	0.519791	0.481055	0.510222	0.633871	0.539988	-0.422358	0.68928	-0.331304	0.521001	0.556522	0.482634	0.48087	0.53458	0.581539	0.631877	0.606087	-0.566957	-0.564348	-0.389565	0.536638
LOC6053666	-0.70087	-0.622744	-0.567826	-0.575468	0.753913	0.726957	0.719287	0.705217	0.738261	0.69987	0.713043	0.642609	-0.466957	0.66339	0.652163	0.728696	-0.473913	0.629334	-0.431304	0.713043	0.724688	0.704348	-0.493693	0.725375	0.70711	0.618453	0.647826	0.657534	-0.447054	0.679426	0.634938	0.632014	0.676535	0.676402	-0.498913	0.603609	-0.452174	0.675082	0.61913	0.639299	0.609565	0.68856	0.699	0.651446	0.652174	-0.542609	-0.40087	-0.356522	0.675799
LOC6032210	-0.68087	-0.672755	-0.650435	-0.524576	0.728696	0.716522	0.700152	0.688696	0.724348	0.720313	0.688696	0.708696	-0.586957	0.62528	0.673444	0.726957	-0.567826	0.609431	-0.606957	0.703478	0.656446	0.645217	-0.428447	0.676234	0.629702	0.64118	0.62087	0.605784	-0.427919	0.584602	0.59658	0.600696	0.690466	0.60144	-0.528056	0.659709	-0.426957	0.58716	0.544348	0.571125	0.543478	0.599826	0.635616	0.624484	0.625217	-0.58	-0.565217	-0.461739	0.610568
LOC6035201	-0.671304	-0.593607	-0.535652	-0.586777	0.789565	0.78087	0.757991	0.726087	0.76	0.596781	0.738261	0.707826	-0.484348	0.654527	0.65571	0.690435	-0.462609	0.580049	-0.414783	0.735652	0.681982	0.637391	-0.595476	0.684932	0.651446	0.673523	0.672174	0.586649	-0.404001	0.639408	0.629523	0.583297	0.608185	0.648945	-0.454111	0.688845	-0.430435	0.645485	0.673913	0.584669	0.54087	0.637234	0.644037	0.542727	0.605217	-0.495652	-0.389565	-0.285217	0.65536
LOC6036426	-0.737391	-0.705806	-0.685217	-0.603306	0.789565	0.770435	0.734073	0.75913	0.784348	0.742497	0.758261	0.737391	-0.6	0.707262	0.751029	0.765217	-0.611304	0.697575	-0.624348	0.761739	0.657327	0.72087	-0.518921	0.744075	0.685801	0.632876	0.673913	0.699717	-0.600565	0.670291	0.666076	0.684646	0.710928	0.660276	-0.583297	0.646662	-0.449565	0.640262	0.517391	0.607695	0.626087	0.648978	0.659551	0.633181	0.627826	-0.590435	-0.581739	-0.54	0.644923
LOC6046335	-0.692174	-0.664057	-0.589565	-0.656807	0.788696	0.791304	0.769298	0.733043	0.76	0.62288	0.743478	0.732174	-0.506957	0.678014	0.676547	0.68	-0.509565	0.630282	-0.466957	0.726087	0.648081	0.7	-0.652893	0.737117	0.662318	0.638558	0.647826	0.664057	-0.536204	0.669857	0.652537	0.638104	0.655638	0.65156	-0.502827	0.659274	-0.446087	0.642873	0.570435	0.588281	0.587826	0.671161	0.644037	0.548815	0.59913	-0.54087	-0.418261	-0.356522	0.668841
LOC6038536	-0.574783	-0.472711	-0.450435	-0.45672	0.736522	0.690435	0.647967	0.674783	0.722609	0.612005	0.686087	0.616522	-0.388696	0.689093	0.636646	0.722609	-0.345217	0.596162	-0.397391	0.696522	0.729972	0.57913	-0.422358	0.611437	0.69189	0.642491	0.662609	0.581431	-0.32007	0.650283	0.53972	0.601566	0.633435	0.637178	-0.399304	0.667971	-0.394783	0.632862	0.70087	0.621691	0.593043	0.649848	0.592621	0.560557	0.630435	-0.4	-0.354783	-0.24	0.605349
LOC119765578	-0.731665	-0.647802	-0.618499	-0.573917	0.648096	0.655931	0.656073	0.562786	0.594124	0.578054	0.580196	0.663765	-0.514908	0.455385	0.475341	0.572797	-0.579326	0.467771	-0.465289	0.554951	0.53331	0.52753	-0.438929	0.575534	0.591206	0.603593	0.464853	0.500653	-0.385285	0.560636	0.454698	0.465709	0.568751	0.526615	-0.357501	0.568133	-0.343417	0.515033	0.489228	0.467567	0.438738	0.529066	0.623661	0.663257	0.566268	-0.389989	-0.434821	-0.311208	0.56552
LOC119768155	-0.754947	-0.697477	-0.583605	-0.436807	0.745814	0.704501	0.672901	0.735377	0.754077	0.719382	0.731898	0.663623	-0.455751	0.692124	0.689776	0.740596	-0.518808	0.664547	-0.467058	0.711024	0.725286	0.698848	-0.451599	0.677251	0.707264	0.603942	0.680148	0.702479	-0.476946	0.722645	0.649745	0.667827	0.634009	0.695076	-0.484881	0.555459	-0.486193	0.729212	0.515764	0.690241	0.681453	0.62606	0.687625	0.628969	0.624918	-0.534029	-0.391824	-0.314416	0.625489
LOC6039036	-0.60087	-0.537943	-0.455652	-0.501087	0.747826	0.74087	0.712764	0.677391	0.706957	0.512832	0.687826	0.653043	-0.441739	0.626166	0.612262	0.706957	-0.36	0.563937	-0.324348	0.665217	0.712801	0.595652	-0.536755	0.642748	0.693194	0.601844	0.64087	0.587084	-0.32007	0.650718	0.558673	0.568073	0.594689	0.636742	-0.410178	0.617526	-0.431304	0.618063	0.694783	0.637493	0.542609	0.662027	0.635616	0.542292	0.626087	-0.362609	-0.256522	-0.213913	0.6384
LOC6042921	-0.68	-0.663623	-0.529565	-0.583732	0.827826	0.806957	0.783214	0.792174	0.808696	0.617225	0.805217	0.721739	-0.491304	0.736509	0.752803	0.722609	-0.44087	0.722218	-0.416522	0.762609	0.724688	0.735652	-0.69465	0.75973	0.714938	0.606652	0.731304	0.710154	-0.541857	0.734232	0.721131	0.700305	0.642142	0.738289	-0.540235	0.644923	-0.513043	0.710338	0.587826	0.690316	0.669565	0.692475	0.642708	0.503588	0.623478	-0.508696	-0.315652	-0.336522	0.697108
LOC6034956	-0.690585	-0.658547	-0.604044	-0.606047	0.7793	0.769298	0.745542	0.720157	0.754947	0.645421	0.730159	0.734942	-0.559252	0.657551	0.687559	0.743205	-0.520113	0.591551	-0.494455	0.736682	0.68213	0.684932	-0.591908	0.709004	0.659852	0.653123	0.63753	0.61505	-0.445411	0.651947	0.620181	0.606483	0.66928	0.665433	-0.4268	0.679861	-0.40835	0.645625	0.594042	0.61302	0.564905	0.663259	0.665458	0.607438	0.642314	-0.541857	-0.446619	-0.410959	0.669421
LOC6032731	0.644923	0.432797	0.556643	0.266913	-0.513155	-0.469232	-0.46455	-0.437052	-0.486628	-0.582989	-0.454447	-0.55012	0.509241	-0.379637	-0.409076	-0.51185	0.554033	-0.26544	0.554903	-0.472277	-0.523157	-0.308763	0.189906	-0.334928	-0.419313	-0.591264	-0.429659	-0.239887	0.110048	-0.361975	-0.230198	-0.32456	-0.500327	-0.418266	0.174244	-0.591997	0.377038	-0.385285	-0.574038	-0.339814	-0.304414	-0.367631	-0.47482	-0.638538	-0.556208	0.308328	0.545336	0.260926	-0.38495
LOC6044720	-0.678408	-0.663114	-0.666232	-0.572112	0.710589	0.693629	0.701392	0.67232	0.703631	0.728519	0.671885	0.685801	-0.630572	0.69567	0.669377	0.700587	-0.571429	0.666443	-0.660144	0.678408	0.6698	0.624049	-0.48858	0.663332	0.626794	0.700337	0.647097	0.595476	-0.502827	0.584729	0.598515	0.60757	0.698455	0.593724	-0.613008	0.596346	-0.547075	0.56552	0.596651	0.584345	0.58578	0.583424	0.573907	0.586342	0.604479	-0.58317	-0.6197	-0.510981	0.595911
LOC6034175	-0.473146	-0.444106	-0.350946	-0.410703	0.718417	0.697978	0.636799	0.655795	0.674929	0.495758	0.661448	0.580561	-0.342248	0.637162	0.593327	0.701457	-0.249619	0.554105	-0.228745	0.649706	0.697543	0.569689	-0.407222	0.634189	0.734667	0.57028	0.629267	0.598521	-0.265768	0.647596	0.537806	0.590168	0.521228	0.628162	-0.383729	0.551544	-0.269624	0.61428	0.631007	0.687305	0.58491	0.616924	0.572134	0.475207	0.581866	-0.277887	-0.250489	-0.103501	0.640278
LOC6046480	-0.606087	-0.511416	-0.466957	-0.569378	0.748696	0.712174	0.700587	0.674783	0.708696	0.532405	0.689565	0.656522	-0.415652	0.608883	0.632656	0.690435	-0.35913	0.525077	-0.378261	0.671304	0.680221	0.589565	-0.494128	0.599261	0.657969	0.65604	0.647826	0.53142	-0.321809	0.620705	0.51851	0.588952	0.613409	0.659405	-0.335798	0.645793	-0.412174	0.628945	0.704348	0.625754	0.566957	0.61853	0.597053	0.521853	0.652174	-0.363478	-0.281739	-0.238261	0.577082
LOC119767977	-0.637391	-0.6197	-0.552174	-0.516311	0.764348	0.712174	0.68928	0.735652	0.766087	0.683776	0.74087	0.683478	-0.493913	0.686877	0.748813	0.747826	-0.44087	0.63976	-0.51913	0.73913	0.706637	0.694783	-0.455415	0.675364	0.663623	0.621949	0.696522	0.631877	-0.410524	0.650718	0.613277	0.675076	0.665216	0.697322	-0.46803	0.644053	-0.426957	0.677694	0.575652	0.675417	0.646087	0.61592	0.616113	0.545771	0.646957	-0.545217	-0.413913	-0.383478	0.603175
LOC6037206	-0.733913	-0.724505	-0.651304	-0.595911	0.798261	0.766957	0.737987	0.765217	0.784348	0.724663	0.773043	0.710435	-0.602609	0.724988	0.757236	0.73913	-0.56	0.689045	-0.577391	0.750435	0.703555	0.729565	-0.605481	0.734942	0.682757	0.601407	0.70087	0.676234	-0.549685	0.672901	0.668332	0.681166	0.666957	0.697758	-0.573728	0.630572	-0.506087	0.662024	0.56	0.655101	0.645217	0.633754	0.631183	0.56621	0.629565	-0.592174	-0.491304	-0.46	0.65362
LOC6040026	-0.739291	-0.629839	-0.582301	-0.579726	0.775821	0.771037	0.709004	0.72407	0.747554	0.662824	0.730159	0.663623	-0.494455	0.700324	0.63745	0.713633	-0.512285	0.605771	-0.44401	0.720157	0.670681	0.661448	-0.609093	0.683341	0.682906	0.602412	0.641444	0.640278	-0.495868	0.684142	0.624694	0.598651	0.595254	0.635355	-0.462476	0.596346	-0.414438	0.656073	0.604044	0.580958	0.585345	0.633457	0.636197	0.595694	0.579256	-0.468363	-0.4414	-0.323983	0.640278
LOC119770184	-0.771304	-0.835834	-0.741739	-0.579382	0.763478	0.754783	0.747989	0.746087	0.750435	0.759896	0.744348	0.749565	-0.711304	0.69574	0.762556	0.748696	-0.668696	0.685254	-0.668696	0.716522	0.699593	0.743478	-0.619835	0.716678	0.65362	0.621949	0.681739	0.692324	-0.583605	0.662897	0.673296	0.658112	0.648673	0.676402	-0.605916	0.566645	-0.565217	0.647226	0.509565	0.64878	0.628696	0.581992	0.644037	0.597521	0.615652	-0.572174	-0.567826	-0.550435	0.63579
LOC6033329	-0.722609	-0.751903	-0.661739	-0.632014	0.798261	0.786957	0.77756	0.764348	0.782609	0.696825	0.767826	0.768696	-0.601739	0.691752	0.733296	0.716522	-0.582609	0.677672	-0.58087	0.748696	0.664371	0.724348	-0.595911	0.721896	0.666232	0.654292	0.689565	0.680148	-0.559687	0.658112	0.675552	0.661592	0.674794	0.686426	-0.573728	0.648402	-0.521739	0.655931	0.551304	0.621691	0.633043	0.627229	0.633843	0.557513	0.636522	-0.61913	-0.506087	-0.502609	0.641444
LOC6040042	-0.72	-0.72668	-0.63913	-0.575468	0.781739	0.764348	0.738856	0.743478	0.764348	0.692475	0.753913	0.726957	-0.593043	0.690865	0.745709	0.741739	-0.543478	0.672933	-0.563478	0.724348	0.715443	0.713913	-0.61853	0.714068	0.67406	0.592228	0.687826	0.664927	-0.500978	0.668987	0.648025	0.658547	0.644755	0.682939	-0.563288	0.615786	-0.531304	0.64679	0.569565	0.665936	0.616522	0.62375	0.631626	0.554468	0.617391	-0.566087	-0.445217	-0.44	0.643618
LOC6044453	-0.72	-0.72668	-0.678261	-0.662462	0.782609	0.766957	0.7419	0.736522	0.76	0.68595	0.742609	0.74087	-0.629565	0.70283	0.755019	0.753913	-0.582609	0.638812	-0.594783	0.737391	0.683743	0.732174	-0.627664	0.722331	0.658839	0.632876	0.673043	0.661883	-0.546641	0.665942	0.628169	0.651153	0.659992	0.6703	-0.530231	0.61796	-0.48	0.641132	0.58	0.640653	0.604348	0.632449	0.64847	0.579256	0.614783	-0.58087	-0.503478	-0.503478	0.641444
LOC6048061	-0.697391	-0.701892	-0.591304	-0.613745	0.790435	0.763478	0.729289	0.756522	0.771304	0.667682	0.767826	0.693043	-0.529565	0.70416	0.742606	0.725217	-0.486957	0.675776	-0.493043	0.732174	0.686385	0.744348	-0.642018	0.723201	0.685366	0.548959	0.68087	0.688411	-0.540987	0.690735	0.664722	0.682036	0.633871	0.711268	-0.519791	0.595782	-0.47913	0.673776	0.532174	0.664582	0.655652	0.641148	0.615669	0.520548	0.618261	-0.547826	-0.375652	-0.426957	0.640139
LOC6040566	-0.662609	-0.637965	-0.529565	-0.61679	0.793043	0.773043	0.751468	0.758261	0.78	0.62375	0.773913	0.706087	-0.43913	0.68865	0.727975	0.684348	-0.435652	0.675776	-0.437391	0.738261	0.676699	0.725217	-0.662027	0.707545	0.658404	0.570375	0.698261	0.675799	-0.535334	0.68769	0.675552	0.673336	0.621246	0.704295	-0.518051	0.627093	-0.522609	0.67987	0.570435	0.629366	0.638261	0.651588	0.599269	0.470972	0.595652	-0.550435	-0.32	-0.387826	0.625788
LOC6035742	-0.740344	-0.733515	-0.635953	-0.561945	0.769608	0.76262	0.772397	0.731608	0.741654	0.681457	0.742528	0.738597	-0.564321	0.649523	0.71796	0.683126	-0.566068	0.686976	-0.557333	0.68662	0.715193	0.681379	-0.587726	0.654877	0.672789	0.647201	0.721563	0.674974	-0.497165	0.680146	0.64443	0.636449	0.580366	0.670317	-0.630331	0.580608	-0.631149	0.643205	0.647746	0.617972	0.605815	0.561508	0.638092	0.548935	0.604068	-0.429793	-0.413195	-0.398344	0.595025
LOC6036172	-0.563478	-0.470102	-0.42	-0.505437	0.713913	0.701739	0.667536	0.64087	0.666957	0.495433	0.650435	0.585217	-0.393043	0.58584	0.563494	0.690435	-0.322609	0.529816	-0.284348	0.633913	0.684624	0.54	-0.472379	0.599696	0.682757	0.586984	0.610435	0.537943	-0.305284	0.614615	0.529792	0.535885	0.532869	0.603619	-0.37973	0.564471	-0.372174	0.587596	0.693913	0.608598	0.511304	0.613745	0.579767	0.523157	0.581739	-0.274783	-0.266957	-0.20087	0.597956
LOC6047571	-0.687826	-0.70711	-0.603478	-0.626794	0.768696	0.758261	0.72668	0.726087	0.733913	0.632014	0.733043	0.666087	-0.571304	0.693524	0.680094	0.701739	-0.504348	0.664403	-0.477391	0.690435	0.669654	0.687826	-0.662462	0.742335	0.693194	0.560322	0.64	0.661448	-0.570559	0.652023	0.662917	0.655502	0.627341	0.665506	-0.548934	0.561426	-0.477391	0.617193	0.510435	0.662776	0.623478	0.644193	0.581096	0.510981	0.588696	-0.526087	-0.426957	-0.394783	0.669711
LOC6047987	-0.743478	-0.74364	-0.698261	-0.61592	0.766957	0.743478	0.721461	0.731304	0.758261	0.742932	0.737391	0.722609	-0.635652	0.691752	0.727089	0.730435	-0.609565	0.67862	-0.646087	0.730435	0.660849	0.69913	-0.561984	0.698413	0.648837	0.621512	0.658261	0.650576	-0.553599	0.636364	0.643512	0.640278	0.678277	0.653739	-0.575468	0.635356	-0.497391	0.618499	0.533043	0.593699	0.606087	0.602436	0.616999	0.597086	0.618261	-0.615652	-0.56	-0.552174	0.615786
LOC6037680	-0.689565	-0.687541	-0.588696	-0.635059	0.793913	0.769565	0.750598	0.764348	0.785217	0.660722	0.769565	0.706957	-0.506957	0.705489	0.733296	0.717391	-0.488696	0.677672	-0.492174	0.751304	0.679781	0.725217	-0.615485	0.734073	0.668841	0.624572	0.695652	0.677539	-0.546206	0.670726	0.69947	0.678556	0.647802	0.69645	-0.5398	0.627963	-0.486087	0.679435	0.551304	0.647877	0.641739	0.645933	0.618329	0.511416	0.604348	-0.592174	-0.411304	-0.413913	0.643618
LOC119768029	-0.717391	-0.67232	-0.648696	-0.596781	0.757391	0.713913	0.689715	0.723478	0.758261	0.747716	0.736522	0.687826	-0.562609	0.703273	0.732852	0.714783	-0.556522	0.689045	-0.623478	0.732174	0.667453	0.685217	-0.548064	0.685801	0.63753	0.613208	0.666087	0.629267	-0.553164	0.642888	0.630876	0.657677	0.675664	0.661584	-0.54676	0.641879	-0.488696	0.631556	0.532174	0.599117	0.623478	0.602436	0.584199	0.573168	0.59913	-0.606957	-0.535652	-0.514783	0.60274
LOC6038854	-0.535652	-0.465319	-0.42	-0.431057	0.68	0.65913	0.631007	0.596522	0.626087	0.482819	0.607826	0.589565	-0.426087	0.539309	0.551523	0.688696	-0.326957	0.453045	-0.29913	0.59913	0.676258	0.52	-0.393649	0.569254	0.666667	0.584798	0.569565	0.491846	-0.19439	0.578077	0.448112	0.509352	0.554202	0.594031	-0.294041	0.580996	-0.307826	0.556692	0.673913	0.621691	0.487826	0.591997	0.605918	0.552729	0.629565	-0.26087	-0.26087	-0.15913	0.594912
LOC119770383	-0.736522	-0.721026	-0.7	-0.560244	0.708696	0.682609	0.658839	0.68	0.713913	0.735537	0.68087	0.686957	-0.601739	0.627052	0.667237	0.685217	-0.626957	0.628387	-0.65913	0.687826	0.59745	0.637391	-0.442801	0.649272	0.594042	0.599659	0.596522	0.606219	-0.520548	0.578077	0.595226	0.594171	0.663475	0.585314	-0.5398	0.627093	-0.44	0.572797	0.45913	0.523268	0.549565	0.557634	0.597053	0.614916	0.578261	-0.626957	-0.592174	-0.533913	0.560992
LOC6039201	-0.592174	-0.527941	-0.467826	-0.458025	0.716522	0.707826	0.683192	0.644348	0.666087	0.518051	0.652174	0.612174	-0.50087	0.597361	0.575021	0.696522	-0.374783	0.55825	-0.358261	0.623478	0.700033	0.530435	-0.465855	0.593607	0.69015	0.596162	0.622609	0.537508	-0.285714	0.606351	0.520766	0.526751	0.558555	0.601876	-0.439321	0.570559	-0.426957	0.564962	0.707826	0.616273	0.513043	0.597216	0.590848	0.551859	0.615652	-0.277391	-0.312174	-0.238261	0.603175
LOC6049110	-0.743478	-0.730159	-0.676522	-0.635059	0.768696	0.748696	0.734508	0.74087	0.761739	0.716399	0.746087	0.72	-0.583478	0.682889	0.724429	0.69913	-0.594783	0.685254	-0.62087	0.721739	0.643678	0.69913	-0.595476	0.694934	0.633616	0.612771	0.666957	0.661448	-0.610568	0.642888	0.65705	0.661592	0.671311	0.654175	-0.574598	0.624918	-0.538261	0.629815	0.52	0.5788	0.616522	0.608091	0.595723	0.558817	0.598261	-0.581739	-0.521739	-0.522609	0.594042
LOC6049281	-0.766957	-0.776691	-0.727826	-0.592432	0.72087	0.693913	0.671015	0.685217	0.708696	0.733797	0.693043	0.692174	-0.673043	0.673139	0.713345	0.72	-0.626087	0.641656	-0.673043	0.672174	0.66305	0.688696	-0.580687	0.683192	0.627093	0.570812	0.615652	0.627528	-0.525766	0.61505	0.596129	0.626359	0.660863	0.633255	-0.549804	0.569254	-0.52087	0.582372	0.481739	0.619434	0.591304	0.578077	0.602372	0.60013	0.603478	-0.613913	-0.53913	-0.527826	0.597956
LOC6054454	-0.66087	-0.641009	-0.535652	-0.574598	0.786087	0.782609	0.738856	0.74	0.75913	0.587212	0.747826	0.710435	-0.474783	0.670924	0.656597	0.692174	-0.442609	0.629334	-0.429565	0.710435	0.664371	0.63913	-0.621575	0.687541	0.676234	0.598784	0.658261	0.629702	-0.474016	0.639843	0.646671	0.633754	0.610362	0.658533	-0.481949	0.634486	-0.47913	0.631121	0.56087	0.630721	0.603478	0.638104	0.558047	0.477495	0.595652	-0.511304	-0.377391	-0.32	0.630137
LOC6031998	-0.69913	-0.6384	-0.588696	-0.531101	0.727826	0.718261	0.676234	0.653913	0.686957	0.599826	0.670435	0.671304	-0.557391	0.607554	0.614035	0.681739	-0.504348	0.53266	-0.473913	0.649565	0.666572	0.602609	-0.548934	0.63579	0.642748	0.550707	0.596522	0.54925	-0.349206	0.595911	0.512192	0.53806	0.596431	0.60144	-0.455415	0.603609	-0.456522	0.562786	0.616522	0.602277	0.508696	0.596781	0.622761	0.570994	0.604348	-0.538261	-0.394783	-0.325217	0.614481
LOC6053860	-0.679713	-0.613093	-0.547945	-0.544921	0.814525	0.777125	0.713354	0.781474	0.798869	0.645421	0.785823	0.687541	-0.487062	0.713178	0.735229	0.754512	-0.449228	0.670235	-0.486628	0.756251	0.684552	0.662753	-0.541658	0.677686	0.705959	0.589078	0.711459	0.655937	-0.497608	0.673918	0.650874	0.68784	0.6253	0.697473	-0.481183	0.650283	-0.436617	0.666522	0.582301	0.642373	0.650141	0.628453	0.571026	0.520226	0.628397	-0.433573	-0.408785	-0.372255	0.598739
LOC6034066	-0.507826	-0.492716	-0.337391	-0.478034	0.790435	0.82087	0.810176	0.750435	0.749565	0.417573	0.751304	0.689565	-0.378261	0.689979	0.648616	0.647826	-0.266957	0.657768	-0.201739	0.7	0.71104	0.630435	-0.655937	0.69015	0.701892	0.621075	0.753913	0.664057	-0.394868	0.682906	0.683675	0.607656	0.517632	0.66202	-0.588517	0.549685	-0.568696	0.652449	0.743478	0.66413	0.593043	0.657677	0.592621	0.359209	0.562609	-0.355652	-0.178261	-0.15913	0.664927
LOC6035402	-0.626087	-0.580126	-0.458261	-0.653328	0.82087	0.824348	0.780604	0.764348	0.78087	0.494998	0.77913	0.72	-0.407826	0.69574	0.682754	0.672174	-0.373913	0.63123	-0.311304	0.741739	0.633112	0.69913	-0.742062	0.705806	0.681887	0.58305	0.68	0.671885	-0.520113	0.706829	0.669234	0.638104	0.587724	0.697322	-0.434537	0.641444	-0.438261	0.669859	0.610435	0.599568	0.614783	0.685516	0.606361	0.439661	0.598261	-0.441739	-0.229565	-0.307826	0.650141
LOC6031535	-0.724348	-0.701892	-0.573043	-0.650718	0.821739	0.794783	0.761905	0.791304	0.797391	0.60896	0.802609	0.701739	-0.513043	0.748031	0.735956	0.66087	-0.492174	0.717479	-0.469565	0.738261	0.656886	0.711304	-0.736842	0.698413	0.674494	0.573872	0.726957	0.695803	-0.644923	0.714224	0.690444	0.68682	0.597301	0.711704	-0.559374	0.604914	-0.562609	0.686834	0.572174	0.623948	0.678261	0.630274	0.570015	0.447054	0.578261	-0.505217	-0.344348	-0.388696	0.612742
LOC6035820	-0.670435	-0.625788	-0.532174	-0.561114	0.769565	0.753913	0.72581	0.724348	0.743478	0.6194	0.733913	0.64087	-0.498261	0.709034	0.67167	0.7	-0.44087	0.654925	-0.405217	0.706087	0.733494	0.66087	-0.634189	0.698413	0.687106	0.596599	0.695652	0.637095	-0.467928	0.676816	0.652989	0.613745	0.569874	0.661584	-0.555894	0.56621	-0.52	0.656801	0.658261	0.659616	0.598261	0.632884	0.610351	0.507502	0.563478	-0.493913	-0.36087	-0.29913	0.658839
LOC6041087	-0.653043	-0.680148	-0.618261	-0.567203	0.747826	0.744348	0.715373	0.695652	0.727826	0.645063	0.69913	0.774783	-0.55913	0.607554	0.648173	0.710435	-0.537391	0.567728	-0.563478	0.702609	0.618142	0.62	-0.46368	0.621439	0.628832	0.664345	0.611304	0.576212	-0.407045	0.585907	0.555514	0.578947	0.64519	0.621924	-0.432362	0.664492	-0.413913	0.600218	0.538261	0.590087	0.565217	0.572423	0.574004	0.555338	0.626087	-0.591304	-0.526087	-0.470435	0.579256
LOC6048337	-0.724348	-0.719287	-0.706957	-0.561114	0.672174	0.637391	0.619265	0.607826	0.63913	0.719008	0.623478	0.64	-0.675652	0.610213	0.663247	0.714783	-0.601739	0.545929	-0.646957	0.616522	0.675378	0.638261	-0.499348	0.61883	0.61796	0.562945	0.567826	0.547075	-0.393999	0.579817	0.479701	0.555024	0.624293	0.598389	-0.470639	0.545771	-0.446087	0.539282	0.555652	0.613564	0.529565	0.535015	0.617886	0.634486	0.612174	-0.526957	-0.51913	-0.473043	0.580561
LOC6032932	-0.7	-0.721896	-0.625217	-0.578077	0.69913	0.670435	0.639269	0.662609	0.681739	0.657242	0.670435	0.648696	-0.54087	0.631927	0.686301	0.711304	-0.514783	0.574362	-0.523478	0.642609	0.647641	0.721739	-0.565463	0.659709	0.632311	0.486895	0.577391	0.643183	-0.486628	0.648978	0.544684	0.629839	0.642142	0.651996	-0.411483	0.521418	-0.433043	0.626769	0.453043	0.650586	0.613043	0.610265	0.62808	0.570124	0.612174	-0.551304	-0.36087	-0.428696	0.582301
LOC6033684	-0.744348	-0.765384	-0.710435	-0.647673	0.744348	0.72087	0.716678	0.716522	0.735652	0.732057	0.72	0.712174	-0.637391	0.678457	0.723099	0.703478	-0.629565	0.645447	-0.645217	0.705217	0.648961	0.718261	-0.602436	0.687106	0.611437	0.604466	0.644348	0.642314	-0.610568	0.631579	0.620046	0.641148	0.6761	0.653303	-0.54154	0.590128	-0.53913	0.631556	0.510435	0.597762	0.613913	0.600261	0.606361	0.575342	0.602609	-0.633913	-0.551304	-0.566957	0.596651
LOC119767916	-0.473146	-0.386255	-0.308763	-0.375245	0.67232	0.721461	0.704219	0.601435	0.619265	0.358495	0.599696	0.647532	-0.305284	0.527459	0.474262	0.60187	-0.280061	0.463097	-0.141335	0.588824	0.608369	0.504023	-0.437242	0.605916	0.648978	0.624052	0.572733	0.540235	-0.239669	0.598216	0.497634	0.479878	0.526454	0.53117	-0.38003	0.525011	-0.357469	0.559426	0.662318	0.581636	0.462709	0.624103	0.63664	0.478904	0.55012	-0.294847	-0.212655	-0.0404436	0.634841
LOC119770788	-0.732174	-0.714938	-0.681739	-0.595476	0.74	0.701739	0.680148	0.717391	0.745217	0.729883	0.718261	0.693043	-0.572174	0.6563	0.711572	0.69913	-0.604348	0.65682	-0.64087	0.715652	0.610218	0.671304	-0.473249	0.666232	0.615351	0.607963	0.63913	0.634921	-0.575777	0.611135	0.623656	0.644628	0.672617	0.631076	-0.5398	0.630137	-0.458261	0.615017	0.473043	0.560289	0.601739	0.576338	0.596167	0.582735	0.593043	-0.613913	-0.557391	-0.535652	0.563601
LOC6041773	-0.673913	-0.652316	-0.56087	-0.513267	0.728696	0.691304	0.660144	0.687826	0.711304	0.657242	0.696522	0.623478	-0.504348	0.643449	0.659257	0.713913	-0.449565	0.618909	-0.475652	0.666957	0.706197	0.638261	-0.485863	0.623614	0.671015	0.545899	0.646087	0.605349	-0.397043	0.637669	0.574468	0.604176	0.589465	0.653303	-0.484124	0.560992	-0.472174	0.633733	0.591304	0.650134	0.6	0.582427	0.587745	0.548815	0.605217	-0.48	-0.365217	-0.358261	0.577517
LOC6049906	-0.730435	-0.675799	-0.74	-0.470204	0.622609	0.588696	0.547075	0.557391	0.606087	0.716399	0.562609	0.672174	-0.682609	0.521583	0.586991	0.682609	-0.677391	0.42935	-0.726957	0.59913	0.546378	0.534783	-0.280557	0.532725	0.534464	0.588732	0.475652	0.446619	-0.311807	0.478469	0.364175	0.476294	0.656074	0.5012	-0.348412	0.613177	-0.298261	0.471817	0.456522	0.495276	0.444348	0.46977	0.601929	0.703631	0.608696	-0.6	-0.668696	-0.502609	0.499674
LOC6040430	-0.745217	-0.727549	-0.61913	-0.582427	0.786087	0.766087	0.720591	0.765217	0.778261	0.661157	0.772174	0.702609	-0.55913	0.716568	0.735512	0.70087	-0.536522	0.696628	-0.530435	0.733043	0.656006	0.713913	-0.659417	0.697978	0.652751	0.535409	0.691304	0.681453	-0.572733	0.675076	0.680065	0.653328	0.602961	0.679453	-0.580687	0.578821	-0.544348	0.653319	0.515652	0.622594	0.633913	0.603741	0.596167	0.500544	0.573913	-0.606957	-0.408696	-0.463478	0.606219
LOC119769436	-0.701739	-0.627528	-0.563478	-0.624184	0.791304	0.771304	0.710589	0.751304	0.77913	0.635494	0.755652	0.675652	-0.475652	0.753792	0.689404	0.716522	-0.470435	0.655873	-0.456522	0.747826	0.676699	0.686957	-0.628969	0.669276	0.673625	0.59354	0.692174	0.670581	-0.541857	0.701174	0.637646	0.626794	0.598172	0.659841	-0.505872	0.599261	-0.488696	0.677694	0.633913	0.598665	0.629565	0.648543	0.598826	0.526201	0.568696	-0.554783	-0.40087	-0.407826	0.602305
LOC6040130	-0.636522	-0.575777	-0.526087	-0.604176	0.746957	0.72087	0.700587	0.67913	0.707826	0.570248	0.690435	0.634783	-0.496522	0.667379	0.649503	0.702609	-0.410435	0.570571	-0.41913	0.674783	0.709719	0.621739	-0.571553	0.632746	0.666232	0.625883	0.663478	0.574908	-0.383562	0.635059	0.557771	0.579382	0.582499	0.642408	-0.453676	0.587954	-0.475652	0.615452	0.721739	0.628915	0.562609	0.61853	0.600156	0.521418	0.606087	-0.423478	-0.333043	-0.306087	0.600565
LOC6034829	-0.777391	-0.776256	-0.709565	-0.61766	0.742609	0.72087	0.704501	0.715652	0.733913	0.717268	0.721739	0.7	-0.62087	0.670481	0.707138	0.678261	-0.629565	0.663455	-0.637391	0.688696	0.639716	0.691304	-0.606351	0.683192	0.617091	0.570812	0.643478	0.649272	-0.596651	0.625054	0.634035	0.635929	0.644319	0.636306	-0.587647	0.58317	-0.566957	0.605441	0.491304	0.581509	0.598261	0.581992	0.595723	0.560122	0.58	-0.624348	-0.516522	-0.516522	0.58491
LOC6042818	-0.702065	-0.671295	-0.649881	-0.683506	0.734953	0.699434	0.659672	0.701626	0.724868	0.691402	0.702942	0.613484	-0.52622	0.711995	0.706056	0.720044	-0.532359	0.640952	-0.568756	0.698118	0.645875	0.693294	-0.59708	0.67941	0.64147	0.573289	0.633218	0.668444	-0.614934	0.641609	0.636067	0.655867	0.633167	0.627924	-0.506049	0.577213	-0.450795	0.607567	0.536306	0.557815	0.605153	0.622745	0.574463	0.548923	0.56744	-0.480175	-0.471405	-0.484122	0.56866
LOC6047801	-0.717391	-0.737552	-0.613043	-0.646368	0.774783	0.763478	0.733203	0.752174	0.763478	0.615485	0.756522	0.701739	-0.549565	0.713023	0.703591	0.656522	-0.525217	0.686202	-0.517391	0.712174	0.623426	0.689565	-0.710744	0.694934	0.622309	0.569501	0.671304	0.664057	-0.621439	0.651588	0.686834	0.645063	0.599913	0.654611	-0.568073	0.581431	-0.547826	0.639391	0.496522	0.601374	0.625217	0.602436	0.549182	0.44401	0.538261	-0.606957	-0.409565	-0.438261	0.597521
LOC6045835	-0.738261	-0.758426	-0.761739	-0.584602	0.665217	0.632174	0.614047	0.62087	0.652174	0.730318	0.627826	0.669565	-0.69913	0.595589	0.66369	0.666957	-0.682609	0.555407	-0.735652	0.626087	0.578958	0.622609	-0.478904	0.61796	0.551424	0.558137	0.53913	0.547945	-0.519678	0.532405	0.495044	0.568508	0.668264	0.557857	-0.479339	0.598826	-0.433043	0.510991	0.430435	0.523268	0.516522	0.524141	0.570458	0.615786	0.58087	-0.608696	-0.626957	-0.563478	0.538378
LOC119769063	-0.658834	-0.574538	-0.700609	-0.582064	0.574413	0.583986	0.530142	0.466493	0.516971	0.569438	0.469104	0.665797	-0.610096	0.405832	0.402909	0.604874	-0.664056	0.312095	-0.617929	0.524804	0.397471	0.40557	-0.198955	0.435691	0.52753	0.609367	0.34987	0.386507	-0.309032	0.410536	0.26061	0.342621	0.570806	0.391276	-0.252503	0.581502	-0.186249	0.348944	0.478677	0.322187	0.328112	0.446234	0.536352	0.715996	0.56832	-0.455179	-0.684944	-0.563099	0.434385
LOC6033319	-0.604895	-0.581756	-0.484359	-0.549962	0.716125	0.662504	0.613226	0.682446	0.696183	0.554617	0.683775	0.519368	-0.422762	0.69738	0.670583	0.682889	-0.350529	0.595072	-0.365153	0.649653	0.683434	0.645221	-0.557942	0.663091	0.665751	0.503166	0.640347	0.642924	-0.464075	0.651487	0.600007	0.651044	0.555323	0.638552	-0.423832	0.535216	-0.371357	0.629288	0.557035	0.640553	0.609326	0.62666	0.562684	0.46607	0.549945	-0.334576	-0.246833	-0.189667	0.583086
LOC6044839	-0.563478	-0.553599	-0.447826	-0.61244	0.74	0.73913	0.732768	0.68087	0.691304	0.473249	0.689565	0.632174	-0.408696	0.62395	0.618025	0.610435	-0.367826	0.601848	-0.304348	0.64	0.63091	0.64	-0.589822	0.647532	0.664927	0.545899	0.646087	0.644488	-0.506197	0.668117	0.561832	0.598956	0.562909	0.62541	-0.494128	0.547075	-0.466087	0.617193	0.651304	0.585572	0.574783	0.646803	0.59794	0.454882	0.562609	-0.348696	-0.228696	-0.268696	0.598826
LOC6044970	-0.734783	-0.780604	-0.663478	-0.682036	0.76087	0.750435	0.745814	0.730435	0.74087	0.643323	0.735652	0.727826	-0.608696	0.676685	0.709798	0.665217	-0.571304	0.651134	-0.570435	0.696522	0.632231	0.708696	-0.674641	0.666667	0.610568	0.604029	0.667826	0.644923	-0.577952	0.641583	0.644415	0.6194	0.594254	0.660276	-0.564158	0.556643	-0.567826	0.638956	0.54	0.606792	0.612174	0.564593	0.58021	0.484888	0.566087	-0.610435	-0.437391	-0.501739	0.576647
LOC6047241	-0.584348	-0.564905	-0.477391	-0.532405	0.706087	0.677391	0.640139	0.647826	0.675652	0.5398	0.66087	0.598261	-0.449565	0.605781	0.624676	0.690435	-0.355652	0.547824	-0.368696	0.641739	0.669214	0.612174	-0.511527	0.611872	0.647097	0.508748	0.603478	0.561426	-0.331376	0.605481	0.531597	0.561114	0.556814	0.629333	-0.402784	0.554033	-0.39913	0.591078	0.60087	0.633881	0.545217	0.598086	0.570458	0.490107	0.586957	-0.450435	-0.262609	-0.310435	0.577952
LOC6051097	-0.737016	-0.790461	-0.631791	-0.562472	0.741419	0.741419	0.721763	0.730412	0.708398	0.617971	0.724688	0.659968	-0.571033	0.665035	0.688008	0.653364	-0.567511	0.685269	-0.48562	0.640156	0.651583	0.69475	-0.633828	0.691818	0.68235	0.518491	0.675378	0.725506	-0.631488	0.676553	0.67083	0.660696	0.529458	0.648974	-0.648363	0.435964	-0.591726	0.628732	0.483419	0.654686	0.641037	0.558508	0.593371	0.475818	0.534931	-0.43675	-0.379955	-0.365866	0.596258
LOC6034965	-0.665217	-0.699282	-0.56	-0.662897	0.764348	0.748696	0.715808	0.735652	0.743478	0.555894	0.745217	0.663478	-0.510435	0.692195	0.708025	0.643478	-0.467826	0.671985	-0.437391	0.694783	0.619463	0.702609	-0.728143	0.693629	0.625353	0.503066	0.663478	0.668406	-0.621874	0.668552	0.662014	0.638974	0.553766	0.660712	-0.54676	0.541422	-0.510435	0.639826	0.502609	0.616725	0.613913	0.609395	0.551399	0.409219	0.511304	-0.558261	-0.313913	-0.417391	0.599261
LOC6032553	-0.766957	-0.815395	-0.745217	-0.681601	0.72	0.70087	0.695369	0.686087	0.7	0.69291	0.687826	0.696522	-0.686087	0.65497	0.683641	0.651304	-0.657391	0.616065	-0.669565	0.662609	0.597009	0.674783	-0.598086	0.641444	0.581866	0.59791	0.62087	0.609263	-0.582301	0.585037	0.591616	0.586342	0.607314	0.60667	-0.581122	0.545336	-0.54	0.576714	0.506957	0.558032	0.573043	0.520226	0.573561	0.533594	0.55913	-0.642609	-0.550435	-0.557391	0.546206
LOC6039048	-0.661883	-0.700522	-0.594912	-0.725256	0.727984	0.741466	0.733145	0.696673	0.694934	0.556667	0.694499	0.629267	-0.53142	0.682151	0.66073	0.640574	-0.49402	0.664547	-0.444444	0.649706	0.631048	0.69189	-0.712639	0.688995	0.634841	0.542739	0.657969	0.68856	-0.647673	0.648684	0.665543	0.605395	0.524712	0.604622	-0.65434	0.441061	-0.591868	0.594254	0.588824	0.585248	0.576212	0.598216	0.563489	0.429752	0.483149	-0.497499	-0.358339	-0.453577	0.581992
LOC6043924	-0.697978	-0.688125	-0.575777	-0.602132	0.789737	0.787128	0.753806	0.748424	0.763209	0.572982	0.752772	0.727984	-0.53142	0.67927	0.654079	0.627093	-0.509676	0.647009	-0.467058	0.70972	0.609029	0.641009	-0.614749	0.661592	0.644193	0.600882	0.673625	0.649413	-0.531318	0.647814	0.635076	0.604742	0.580013	0.636008	-0.546443	0.631144	-0.505327	0.62647	0.573168	0.552283	0.590563	0.602567	0.572356	0.485863	0.568384	-0.527506	-0.400957	-0.367906	0.594171
LOC119766416	-0.745915	-0.764206	-0.707806	-0.572349	0.711988	0.678992	0.656129	0.677597	0.69154	0.675567	0.674809	0.656219	-0.647854	0.660316	0.67033	0.683174	-0.619504	0.65852	-0.633911	0.641347	0.646622	0.608815	-0.462389	0.630795	0.658686	0.600804	0.641812	0.638465	-0.536664	0.610475	0.579566	0.60629	0.582853	0.595369	-0.620704	0.530156	-0.528414	0.560859	0.53585	0.598659	0.583719	0.530737	0.575183	0.576873	0.560017	-0.503318	-0.532597	-0.468927	0.550609
LOC6037466	-0.535652	-0.49402	-0.46	-0.434102	0.633043	0.613913	0.591868	0.553043	0.582609	0.477599	0.556522	0.55913	-0.46	0.519368	0.516942	0.65913	-0.373913	0.41229	-0.328696	0.558261	0.64632	0.504348	-0.343193	0.537943	0.630137	0.555078	0.533913	0.480539	-0.209176	0.541105	0.395313	0.46716	0.545495	0.541732	-0.316224	0.53142	-0.328696	0.51839	0.662609	0.587378	0.454783	0.571118	0.609021	0.562296	0.602609	-0.326087	-0.296522	-0.203478	0.558817
LOC6037666	-0.761905	-0.739017	-0.717112	-0.636937	0.700587	0.704936	0.672249	0.641009	0.669711	0.646509	0.646227	0.693194	-0.643618	0.566243	0.592218	0.648402	-0.647967	0.514289	-0.613177	0.639704	0.557066	0.600565	-0.539047	0.593301	0.562853	0.559351	0.541857	0.545455	-0.472814	0.53883	0.519751	0.497281	0.594165	0.542286	-0.469437	0.599609	-0.450533	0.516761	0.527506	0.457677	0.459665	0.534261	0.589868	0.600261	0.56795	-0.574908	-0.536638	-0.524897	0.529796
LOC6046474	-0.757391	-0.681453	-0.635652	-0.551979	0.774783	0.750435	0.687976	0.731304	0.755652	0.642018	0.736522	0.728696	-0.53913	0.673583	0.684971	0.68	-0.572174	0.585736	-0.576522	0.706957	0.602733	0.633913	-0.552414	0.611437	0.627093	0.583487	0.651304	0.613177	-0.505327	0.627664	0.553258	0.6194	0.637789	0.628025	-0.45498	0.65623	-0.48087	0.611099	0.552174	0.553066	0.597391	0.577643	0.592177	0.537943	0.616522	-0.546957	-0.45913	-0.393913	0.539248
LOC119769865	-0.782609	-0.775386	-0.754783	-0.626359	0.678261	0.648696	0.63753	0.656522	0.68087	0.743367	0.65913	0.645217	-0.64	0.624393	0.668567	0.654783	-0.677391	0.633126	-0.705217	0.643478	0.588204	0.646087	-0.531101	0.631442	0.556643	0.545462	0.582609	0.598391	-0.623179	0.568943	0.583042	0.590257	0.635612	0.570496	-0.577643	0.543162	-0.53913	0.55321	0.437391	0.516496	0.546957	0.528926	0.561593	0.58317	0.530435	-0.64	-0.590435	-0.594783	0.520983
LOC6043526	-0.583478	-0.526201	-0.473043	-0.46716	0.673043	0.66087	0.613177	0.590435	0.618261	0.475859	0.59913	0.592174	-0.48	0.556149	0.530243	0.674783	-0.381739	0.455888	-0.338261	0.585217	0.633112	0.511304	-0.451936	0.568384	0.650141	0.552455	0.532174	0.495325	-0.258317	0.571988	0.444953	0.490648	0.548977	0.564395	-0.298826	0.559687	-0.303478	0.531883	0.607826	0.595505	0.47913	0.583732	0.583312	0.552294	0.595652	-0.313043	-0.297391	-0.201739	0.584475
LOC6034731	-0.76147	-0.745324	-0.710154	-0.62084	0.696238	0.663623	0.646585	0.677104	0.702761	0.716772	0.677973	0.65536	-0.58404	0.633616	0.663169	0.644053	-0.637095	0.625679	-0.660578	0.664927	0.568075	0.644053	-0.525125	0.62201	0.555894	0.560881	0.591868	0.601131	-0.618312	0.576463	0.593099	0.599304	0.644459	0.58457	-0.529258	0.581122	-0.505327	0.579016	0.436182	0.503061	0.56708	0.542093	0.555065	0.556764	0.544031	-0.63579	-0.554033	-0.556643	0.513702
LOC6039693	-0.665217	-0.621005	-0.687826	-0.523271	0.625217	0.584348	0.577082	0.558261	0.603478	0.651588	0.564348	0.648696	-0.616522	0.506516	0.599848	0.645217	-0.613043	0.448306	-0.681739	0.584348	0.567511	0.510435	-0.277947	0.519243	0.53142	0.615393	0.532174	0.442705	-0.3379	0.460635	0.373201	0.496303	0.629082	0.502072	-0.426272	0.606219	-0.404348	0.45876	0.56	0.501145	0.43913	0.471074	0.566912	0.611437	0.587826	-0.549565	-0.596522	-0.471304	0.468798
LOC6035760	0.818004	0.863854	0.79713	0.550359	-0.634921	-0.648402	-0.658982	-0.627093	-0.612307	-0.665652	-0.616221	-0.664057	0.816699	-0.598378	-0.599979	-0.591433	0.763644	-0.624731	0.717547	-0.553164	-0.553543	-0.578387	0.609093	-0.61418	-0.530231	-0.556291	-0.545771	-0.573293	0.657242	-0.549924	-0.574141	-0.529476	-0.545395	-0.520925	0.610181	-0.403654	0.606654	-0.50283	-0.364427	-0.511641	-0.510546	-0.456385	-0.507849	-0.586777	-0.471842	0.472277	0.65362	0.558382	-0.527621
LOC6039962	-0.598261	-0.533159	-0.522609	-0.501087	0.682609	0.653043	0.610568	0.604348	0.635652	0.544585	0.612174	0.576522	-0.52087	0.571216	0.571031	0.693043	-0.421739	0.453993	-0.416522	0.613913	0.654685	0.526087	-0.424967	0.567515	0.631442	0.563819	0.565217	0.480539	-0.270059	0.54067	0.452173	0.500218	0.55812	0.568753	-0.342758	0.58578	-0.335652	0.52666	0.658261	0.574285	0.469565	0.566333	0.574004	0.559687	0.604348	-0.35913	-0.378261	-0.277391	0.563601
LOC6043264	-0.689326	-0.775552	-0.637474	-0.643637	0.7573	0.764272	0.763131	0.761658	0.738128	0.614648	0.747714	0.704141	-0.576472	0.644852	0.726675	0.651418	-0.583879	0.711445	-0.51852	0.691069	0.580883	0.725928	-0.587621	0.705602	0.642625	0.560449	0.693248	0.736109	-0.709524	0.656714	0.716372	0.669792	0.540576	0.648613	-0.685267	0.458924	-0.544664	0.639041	0.453596	0.599066	0.631374	0.542503	0.582808	0.453477	0.514598	-0.48889	-0.45316	-0.522441	0.570714
LOC119769255	-0.758261	-0.667102	-0.637391	-0.569813	0.73913	0.703478	0.659274	0.701739	0.726957	0.630274	0.702609	0.665217	-0.533913	0.614644	0.64507	0.653913	-0.568696	0.562989	-0.56087	0.681739	0.573675	0.596522	-0.467595	0.596217	0.594477	0.571686	0.62087	0.570994	-0.488367	0.579382	0.555966	0.582862	0.604702	0.597082	-0.45585	0.627093	-0.443478	0.58716	0.531304	0.50882	0.543478	0.547194	0.58021	0.559687	0.584348	-0.526087	-0.462609	-0.406087	0.507937
LOC6039393	-0.766688	-0.725098	-0.653185	-0.566674	0.696238	0.691455	0.662027	0.667971	0.689715	0.627801	0.665362	0.666667	-0.569689	0.602367	0.580911	0.638835	-0.566645	0.594395	-0.572298	0.637965	0.566754	0.564905	-0.520774	0.592866	0.574815	0.584051	0.577517	0.551109	-0.46542	0.541223	0.603932	0.533609	0.580449	0.560376	-0.521209	0.549369	-0.516199	0.547236	0.470972	0.517511	0.523592	0.511203	0.526691	0.527621	0.540117	-0.599261	-0.483149	-0.447054	0.509787
LOC6046181	-0.648696	-0.642314	-0.609565	-0.558069	0.674783	0.617391	0.604914	0.629565	0.66	0.644628	0.63913	0.593913	-0.545217	0.628382	0.681424	0.70087	-0.491304	0.561093	-0.562609	0.626957	0.692548	0.608696	-0.487168	0.569254	0.60013	0.568627	0.624348	0.551859	-0.421831	0.588517	0.504521	0.582862	0.581629	0.614079	-0.436712	0.554468	-0.493043	0.579326	0.608696	0.611758	0.555652	0.54415	0.554058	0.52968	0.576522	-0.448696	-0.404348	-0.417391	0.516199
LOC6048867	-0.661739	-0.679278	-0.632174	-0.659852	0.709565	0.688696	0.65362	0.670435	0.698261	0.684211	0.682609	0.656522	-0.514783	0.638574	0.66502	0.646087	-0.534783	0.607535	-0.570435	0.675652	0.58116	0.676522	-0.568073	0.639704	0.58578	0.522734	0.589565	0.615786	-0.559687	0.589387	0.580334	0.600261	0.600349	0.602747	-0.510657	0.578387	-0.444348	0.573667	0.472174	0.525977	0.570435	0.560244	0.527907	0.493151	0.537391	-0.622609	-0.487826	-0.533913	0.544901
LOC6054745	-0.655652	-0.668841	-0.510435	-0.6107	0.789565	0.769565	0.717547	0.786087	0.773913	0.551979	0.789565	0.629565	-0.491304	0.760882	0.752803	0.649565	-0.423478	0.714636	-0.396522	0.723478	0.631351	0.733043	-0.789909	0.710154	0.639704	0.461982	0.721739	0.709285	-0.665797	0.69726	0.724741	0.682906	0.517197	0.695143	-0.581557	0.497065	-0.537391	0.672035	0.50087	0.63343	0.666957	0.603306	0.523474	0.344858	0.5	-0.493913	-0.277391	-0.382609	0.597956
LOC6036882	-0.713043	-0.647967	-0.584348	-0.548064	0.745217	0.707826	0.659709	0.69913	0.728696	0.631144	0.717391	0.636522	-0.535652	0.68023	0.678764	0.657391	-0.489565	0.646395	-0.524348	0.682609	0.655566	0.611304	-0.599391	0.616221	0.622309	0.533224	0.662609	0.58578	-0.456621	0.62114	0.591616	0.583297	0.554637	0.623231	-0.54502	0.603609	-0.513913	0.585855	0.594783	0.567513	0.56087	0.550239	0.548296	0.488802	0.546087	-0.52087	-0.383478	-0.38087	0.557078
LOC6038879	-0.738261	-0.74451	-0.673913	-0.587212	0.682609	0.65913	0.651446	0.66087	0.684348	0.667682	0.665217	0.656522	-0.571304	0.607554	0.641966	0.62087	-0.593913	0.620804	-0.611304	0.636522	0.570153	0.631304	-0.548934	0.641879	0.556643	0.54284	0.573043	0.591433	-0.56534	0.561114	0.601995	0.593736	0.638224	0.583135	-0.531101	0.569689	-0.514783	0.557998	0.401739	0.532298	0.553913	0.549369	0.550069	0.525766	0.543478	-0.63913	-0.486957	-0.485217	0.540117
LOC6053879	-0.691304	-0.679713	-0.577391	-0.604611	0.77913	0.75913	0.719722	0.74	0.752174	0.604176	0.751304	0.672174	-0.550435	0.681116	0.696498	0.671304	-0.485217	0.653977	-0.483478	0.706087	0.655566	0.653913	-0.648543	0.656665	0.644053	0.540217	0.688696	0.616656	-0.512285	0.631579	0.637194	0.609395	0.548542	0.657662	-0.569813	0.576212	-0.535652	0.617193	0.593913	0.611307	0.589565	0.570248	0.54608	0.446184	0.554783	-0.541739	-0.38087	-0.416522	0.585345
LOC119766960	-0.722963	-0.738456	-0.697408	-0.551755	0.669066	0.629572	0.607635	0.637006	0.658379	0.666568	0.633289	0.613775	-0.641653	0.650918	0.630129	0.64537	-0.605412	0.621387	-0.631431	0.610987	0.630935	0.577069	-0.432758	0.604149	0.611585	0.576134	0.602159	0.601361	-0.5119	0.579644	0.53602	0.570813	0.568286	0.5554	-0.57732	0.518871	-0.506446	0.539789	0.510627	0.560154	0.55105	0.524097	0.538331	0.582772	0.523637	-0.519455	-0.547333	-0.45069	0.526772
LOC6039182	-0.648696	-0.726245	-0.52087	-0.661592	0.765217	0.752174	0.754077	0.768696	0.745217	0.529361	0.768696	0.647826	-0.47913	0.704603	0.718222	0.590435	-0.431304	0.718427	-0.403478	0.678261	0.604934	0.718261	-0.774685	0.669276	0.616656	0.520986	0.71913	0.705371	-0.684932	0.670291	0.739633	0.674641	0.501524	0.69645	-0.608526	0.465753	-0.622609	0.666812	0.496522	0.613564	0.677391	0.556764	0.49422	0.30224	0.506087	-0.457391	-0.246087	-0.398261	0.55012
LOC6040080	-0.734783	-0.727115	-0.666087	-0.655067	0.733913	0.714783	0.693194	0.709565	0.721739	0.637669	0.711304	0.663478	-0.591304	0.649653	0.688517	0.657391	-0.573913	0.652081	-0.59913	0.673043	0.588644	0.643478	-0.61505	0.65623	0.589693	0.556826	0.634783	0.611002	-0.612742	0.585472	0.638999	0.619835	0.601655	0.60667	-0.579382	0.557513	-0.535652	0.571926	0.485217	0.552163	0.567826	0.550239	0.531896	0.481409	0.533043	-0.56	-0.478261	-0.505217	0.537508
LOC6045346	-0.621739	-0.630137	-0.593043	-0.605046	0.734783	0.691304	0.640574	0.686957	0.718261	0.635929	0.692174	0.66	-0.484348	0.62395	0.64773	0.653043	-0.510435	0.574362	-0.533913	0.696522	0.56619	0.591304	-0.424532	0.606219	0.617526	0.604903	0.604348	0.586214	-0.498369	0.573293	0.559576	0.601566	0.587288	0.599261	-0.425402	0.676669	-0.309565	0.576714	0.496522	0.512884	0.563478	0.547194	0.515496	0.503588	0.56087	-0.495652	-0.507826	-0.42	0.536638
LOC6051394	-0.794783	-0.743205	-0.801739	-0.62288	0.595652	0.570435	0.540987	0.546957	0.587826	0.69465	0.551304	0.597391	-0.670435	0.543298	0.568814	0.592174	-0.74	0.492852	-0.731304	0.565217	0.509395	0.545217	-0.443671	0.557947	0.481409	0.516178	0.473043	0.502283	-0.535334	0.478469	0.447661	0.46716	0.569439	0.446286	-0.506742	0.524897	-0.449565	0.43395	0.424348	0.397756	0.402609	0.467595	0.551842	0.634921	0.463478	-0.64	-0.647826	-0.570435	0.464449
LOC119766532	-0.586957	-0.587519	-0.469565	-0.621575	0.755652	0.774783	0.756686	0.692174	0.708696	0.449761	0.7	0.682609	-0.445217	0.647437	0.602065	0.616522	-0.392174	0.604692	-0.321739	0.65913	0.638835	0.6	-0.665072	0.627528	0.648837	0.603155	0.66	0.624049	-0.475321	0.652023	0.597482	0.549804	0.52068	0.604055	-0.515877	0.578821	-0.52	0.599783	0.691304	0.561192	0.537391	0.625489	0.569572	0.422266	0.530435	-0.39913	-0.258261	-0.286087	0.598391
LOC119769371	-0.68856	-0.709811	-0.728143	-0.563098	0.608091	0.589822	0.604742	0.565463	0.603306	0.697346	0.566768	0.625924	-0.658112	0.573681	0.595008	0.635929	-0.637669	0.585043	-0.720313	0.571553	0.589341	0.547194	-0.416667	0.561671	0.536654	0.60145	0.53458	0.529476	-0.482271	0.493908	0.495937	0.511097	0.646342	0.493134	-0.577241	0.549489	-0.54154	0.452863	0.511527	0.47494	0.471509	0.502829	0.539222	0.595171	0.545455	-0.571118	-0.608091	-0.580687	0.491625
LOC6035888	-0.687826	-0.729289	-0.667826	-0.666377	0.702609	0.686957	0.67319	0.672174	0.690435	0.669422	0.677391	0.676522	-0.578261	0.620848	0.694281	0.670435	-0.569565	0.590475	-0.6	0.662609	0.591286	0.706957	-0.585907	0.640139	0.570124	0.525794	0.596522	0.61883	-0.56534	0.592867	0.573114	0.603306	0.617763	0.614951	-0.504567	0.537943	-0.490435	0.58716	0.476522	0.558484	0.569565	0.558069	0.570015	0.512285	0.56087	-0.613913	-0.467826	-0.568696	0.534464
LOC6050235	-0.764348	-0.798434	-0.728696	-0.60983	0.693043	0.665217	0.633181	0.656522	0.668696	0.676816	0.664348	0.651304	-0.674783	0.611099	0.67433	0.674783	-0.630435	0.585736	-0.649565	0.622609	0.619904	0.636522	-0.580252	0.614916	0.587954	0.501318	0.586957	0.575342	-0.523592	0.568508	0.547391	0.575903	0.560297	0.598389	-0.527186	0.507502	-0.52087	0.545811	0.463478	0.593699	0.544348	0.500653	0.537658	0.53142	0.54087	-0.573913	-0.501739	-0.51913	0.528811
LOC119770406	-0.701244	-0.771798	-0.618873	-0.560498	0.753543	0.73611	0.709679	0.733495	0.732624	0.657076	0.740468	0.725215	-0.510788	0.614564	0.708613	0.648945	-0.550448	0.63227	-0.52212	0.681632	0.622495	0.695578	-0.559408	0.649086	0.640586	0.547428	0.662891	0.67437	-0.528118	0.639417	0.636462	0.654023	0.537421	0.672564	-0.535863	0.558633	-0.500328	0.642234	0.448901	0.624767	0.631076	0.519295	0.564496	0.456845	0.564395	-0.528657	-0.401832	-0.396602	0.563428
LOC6040913	-0.726087	-0.684497	-0.715652	-0.531101	0.64	0.611304	0.568819	0.598261	0.63913	0.707264	0.598261	0.625217	-0.613043	0.555263	0.584774	0.656522	-0.642609	0.530764	-0.687826	0.615652	0.543296	0.533913	-0.349282	0.546641	0.538813	0.546336	0.516522	0.504458	-0.451402	0.490213	0.474737	0.502827	0.615151	0.49597	-0.476294	0.587519	-0.39913	0.481828	0.453913	0.455094	0.461739	0.484559	0.535442	0.616656	0.536522	-0.603478	-0.630435	-0.548696	0.473146
LOC119765252	-0.763197	-0.708425	-0.666191	-0.637456	0.68258	0.683023	0.636431	0.623226	0.650245	0.568548	0.627655	0.621011	-0.586461	0.637698	0.572268	0.613038	-0.585132	0.542178	-0.52622	0.607722	0.577494	0.569186	-0.63103	0.621589	0.57662	0.556595	0.559884	0.554246	-0.501081	0.562787	0.545027	0.50252	0.538661	0.513497	-0.537749	0.514151	-0.492113	0.509943	0.544381	0.521594	0.474839	0.537971	0.575751	0.51105	0.476167	-0.600192	-0.446933	-0.353028	0.555797
LOC6040463	0.765217	0.788432	0.746957	0.39017	-0.543478	-0.521739	-0.47793	-0.573043	-0.553913	-0.763375	-0.564348	-0.454783	0.724348	-0.702387	-0.64773	-0.608696	0.692174	-0.642604	0.706087	-0.518261	-0.624306	-0.602609	0.665072	-0.608393	-0.501413	-0.378502	-0.549565	-0.595347	0.665797	-0.536755	-0.597934	-0.555459	-0.456248	-0.487689	0.674641	-0.253533	0.632174	-0.468335	-0.29913	-0.552614	-0.536522	-0.402349	-0.441474	-0.470537	-0.355652	0.503478	0.621739	0.483478	-0.508371
LOC6040727	-0.704348	-0.684062	-0.636522	-0.598521	0.691304	0.658261	0.623614	0.669565	0.69913	0.660287	0.673913	0.638261	-0.528696	0.643449	0.667237	0.64087	-0.543478	0.607535	-0.586087	0.666957	0.563108	0.654783	-0.53284	0.630137	0.554903	0.513993	0.588696	0.597956	-0.543596	0.575468	0.58259	0.595041	0.618634	0.588365	-0.505872	0.563601	-0.461739	0.573667	0.432174	0.527783	0.564348	0.551979	0.54608	0.506197	0.532174	-0.666087	-0.465217	-0.504348	0.519243
LOC6041782	-0.677391	-0.641009	-0.661739	-0.45585	0.58	0.531304	0.533594	0.513043	0.556522	0.669422	0.525217	0.578261	-0.607826	0.502085	0.566597	0.654783	-0.561739	0.444515	-0.633913	0.527826	0.637514	0.515652	-0.30274	0.481844	0.54751	0.562071	0.506087	0.441835	-0.247445	0.493258	0.353345	0.46629	0.591642	0.518633	-0.37799	0.53142	-0.433913	0.476605	0.577391	0.538167	0.449565	0.463245	0.580653	0.647532	0.60087	-0.450435	-0.481739	-0.406957	0.467493
LOC6042603	-0.769565	-0.727115	-0.728696	-0.589822	0.682609	0.644348	0.609263	0.629565	0.663478	0.680296	0.635652	0.656522	-0.664348	0.599577	0.637089	0.669565	-0.64087	0.509913	-0.684348	0.634783	0.579839	0.58	-0.477164	0.550554	0.548815	0.581739	0.565217	0.501848	-0.428354	0.525881	0.476993	0.518486	0.604267	0.557422	-0.435842	0.594912	-0.44087	0.523178	0.534783	0.506563	0.496522	0.483254	0.566912	0.589259	0.58087	-0.578261	-0.553043	-0.502609	0.486628
LOC6044836	-0.720794	-0.760259	-0.706503	-0.64024	0.660058	0.643981	0.619107	0.619865	0.641302	0.701449	0.63237	0.638622	-0.593963	0.646355	0.628887	0.618079	-0.616293	0.624032	-0.657379	0.594856	0.601463	0.615399	-0.628624	0.585605	0.567291	0.542765	0.560022	0.596772	-0.618213	0.597796	0.534444	0.575903	0.568356	0.554651	-0.52631	0.511009	-0.533227	0.542749	0.453734	0.530521	0.566275	0.507099	0.481234	0.506542	0.48053	-0.522509	-0.537693	-0.502859	0.512795
LOC6032938	-0.813043	-0.817134	-0.746957	-0.630274	0.693913	0.673913	0.632746	0.662609	0.67913	0.663767	0.668696	0.678261	-0.65913	0.616417	0.664133	0.648696	-0.662609	0.585736	-0.669565	0.627826	0.567071	0.637391	-0.610265	0.594042	0.553164	0.501318	0.574783	0.580561	-0.564905	0.578512	0.546038	0.561549	0.564215	0.577905	-0.515007	0.513155	-0.528696	0.55321	0.429565	0.544488	0.54	0.489778	0.545637	0.53055	0.516522	-0.626087	-0.496522	-0.536522	0.49402
LOC6033819	-0.733913	-0.745814	-0.731304	-0.560244	0.642609	0.626087	0.604914	0.595652	0.632174	0.677686	0.606957	0.677391	-0.649565	0.566784	0.618912	0.624348	-0.653043	0.544033	-0.712174	0.592174	0.560907	0.567826	-0.518051	0.563166	0.51446	0.541528	0.524348	0.51446	-0.478365	0.505002	0.480603	0.521531	0.622987	0.518633	-0.487603	0.589693	-0.506087	0.475735	0.44	0.488955	0.476522	0.491083	0.524361	0.550989	0.536522	-0.625217	-0.566087	-0.529565	0.493151
LOC6039898	-0.516522	-0.440096	-0.388696	-0.434102	0.673043	0.663478	0.652751	0.592174	0.616522	0.430622	0.601739	0.57913	-0.412174	0.529117	0.517829	0.627826	-0.313913	0.465366	-0.267826	0.581739	0.657767	0.465217	-0.417573	0.537943	0.634486	0.614519	0.592174	0.461405	-0.214394	0.556329	0.459845	0.472814	0.497606	0.559601	-0.354937	0.562731	-0.371304	0.539717	0.725217	0.580606	0.454783	0.553284	0.563366	0.487932	0.569565	-0.226957	-0.253043	-0.122609	0.569254
LOC6041845	-0.786957	-0.785823	-0.72087	-0.639408	0.715652	0.691304	0.659274	0.686087	0.698261	0.675946	0.692174	0.658261	-0.653043	0.643005	0.673444	0.646087	-0.632174	0.620804	-0.646087	0.650435	0.589084	0.642609	-0.61244	0.624049	0.577952	0.51749	0.612174	0.590128	-0.576647	0.573728	0.590713	0.581557	0.568568	0.597953	-0.577208	0.524027	-0.553043	0.555387	0.475652	0.549002	0.556522	0.505437	0.532339	0.508371	0.530435	-0.617391	-0.508696	-0.535652	0.520548
LOC6048414	-0.614783	-0.660578	-0.474783	-0.631579	0.725217	0.702609	0.689715	0.718261	0.70087	0.468465	0.72	0.58	-0.44	0.689093	0.694724	0.593043	-0.368696	0.674828	-0.352174	0.627826	0.625627	0.677391	-0.739452	0.6197	0.609263	0.457174	0.69913	0.669276	-0.629267	0.673771	0.646671	0.642453	0.459295	0.659841	-0.566333	0.402261	-0.610435	0.649402	0.547826	0.640653	0.646087	0.552414	0.486685	0.294847	0.465217	-0.398261	-0.162609	-0.328696	0.51185
LOC119769402	-0.763209	-0.789909	-0.736247	-0.672613	0.670146	0.652751	0.61679	0.636225	0.654055	0.685012	0.641879	0.601435	-0.648402	0.632507	0.631463	0.614047	-0.649272	0.599609	-0.6384	0.615786	0.571157	0.6384	-0.612138	0.613745	0.547194	0.467547	0.563166	0.589822	-0.616355	0.564934	0.553604	0.537742	0.537122	0.538144	-0.594083	0.479556	-0.517069	0.530257	0.46184	0.504415	0.513155	0.499674	0.5278	0.514137	0.458361	-0.645358	-0.533159	-0.552729	0.513267
LOC6054100	-0.661739	-0.590998	-0.670435	-0.487168	0.593913	0.562609	0.508371	0.516522	0.55913	0.605481	0.517391	0.613913	-0.585217	0.456884	0.503199	0.637391	-0.60087	0.374378	-0.646957	0.535652	0.486501	0.433913	-0.200957	0.430094	0.534464	0.548522	0.43913	0.412264	-0.302675	0.436712	0.287911	0.436712	0.590771	0.447158	-0.287951	0.586649	-0.274783	0.410011	0.497391	0.418524	0.405217	0.441931	0.516825	0.646227	0.586087	-0.411304	-0.586957	-0.461739	0.398347
LOC119770591	0.783813	0.826053	0.785127	0.681149	-0.671214	-0.660698	-0.657336	-0.654127	-0.647117	-0.645206	-0.64624	-0.638792	0.757087	-0.645498	-0.652715	-0.620829	0.71415	-0.643729	0.727294	-0.595855	-0.537273	-0.584902	0.666465	-0.600805	-0.539454	-0.591501	-0.57833	-0.585906	0.72548	-0.550749	-0.613677	-0.570692	-0.555616	-0.541949	0.582308	-0.476788	0.561243	-0.498037	-0.419289	-0.475203	-0.531889	-0.466591	-0.471001	-0.509655	-0.479313	0.407898	0.609437	0.595417	-0.487963
LOC6030832	-0.692759	-0.712484	-0.719287	-0.549489	0.576647	0.550989	0.541105	0.54925	0.589259	0.705678	0.546641	0.629267	-0.593172	0.542529	0.581797	0.637965	-0.625788	0.524243	-0.704936	0.56795	0.510387	0.592303	-0.355884	0.561766	0.506307	0.538805	0.454447	0.537625	-0.474989	0.4938	0.464459	0.528171	0.672328	0.501309	-0.423755	0.522401	-0.400087	0.479756	0.326158	0.475514	0.503153	0.505112	0.541322	0.624184	0.554033	-0.65362	-0.592738	-0.598391	0.46629
LOC6031624	-0.573913	-0.633181	-0.39913	-0.586342	0.736522	0.713913	0.676234	0.746957	0.72087	0.430187	0.742609	0.567826	-0.364348	0.709921	0.688961	0.58	-0.303478	0.685254	-0.253913	0.653043	0.580279	0.701739	-0.726838	0.639704	0.623614	0.41609	0.693913	0.711024	-0.639269	0.699	0.689993	0.662897	0.438398	0.681196	-0.523271	0.39052	-0.510435	0.686399	0.457391	0.644265	0.688696	0.563723	0.480923	0.252664	0.454783	-0.405217	-0.10087	-0.278261	0.526201
LOC6032987	0.804541	0.84152	0.758039	0.598926	-0.646974	-0.630721	-0.631309	-0.660067	-0.643362	-0.661258	-0.64878	-0.601826	0.71876	-0.623987	-0.615982	-0.568416	0.70973	-0.685493	0.699797	-0.578349	-0.497872	-0.567965	0.631221	-0.598344	-0.51706	-0.525339	-0.558935	-0.584119	0.76859	-0.535465	-0.654171	-0.575213	-0.546555	-0.541947	0.609992	-0.431259	0.58783	-0.510052	-0.292109	-0.466948	-0.557581	-0.442193	-0.429203	-0.485901	-0.449225	0.470896	0.602277	0.591893	-0.473482
LOC6038413	-0.638261	-0.595782	-0.576522	-0.534145	0.726087	0.704348	0.645793	0.668696	0.7	0.546325	0.662609	0.686087	-0.525217	0.564569	0.578567	0.656522	-0.506087	0.492852	-0.513913	0.669565	0.526125	0.506957	-0.327099	0.527071	0.599261	0.612771	0.584348	0.511416	-0.359643	0.515877	0.481055	0.511092	0.580323	0.548705	-0.38843	0.669276	-0.321739	0.529271	0.573913	0.47225	0.490435	0.518051	0.535442	0.535334	0.6	-0.477391	-0.486957	-0.408696	0.47793
LOC6038893	-0.762609	-0.798869	-0.767826	-0.619835	0.634783	0.627826	0.617526	0.60087	0.626087	0.675511	0.607826	0.673043	-0.664348	0.553933	0.616252	0.592174	-0.702609	0.576258	-0.718261	0.58	0.53361	0.587826	-0.545455	0.579256	0.500978	0.515741	0.523478	0.550554	-0.587954	0.518921	0.51129	0.525011	0.580323	0.505994	-0.558069	0.524897	-0.548696	0.482264	0.394783	0.470896	0.473913	0.476294	0.515053	0.543162	0.475652	-0.64	-0.585217	-0.586957	0.481409
LOC6042664	-0.609565	-0.49489	-0.526087	-0.438452	0.651304	0.63913	0.573603	0.555652	0.595652	0.512832	0.564348	0.593043	-0.536522	0.516709	0.489011	0.669565	-0.450435	0.408499	-0.431304	0.577391	0.593927	0.427826	-0.327969	0.490976	0.616221	0.568627	0.509565	0.416177	-0.183953	0.498913	0.370042	0.409743	0.517197	0.49597	-0.320574	0.580126	-0.286957	0.456148	0.66	0.503403	0.397391	0.505872	0.554058	0.60187	0.581739	-0.334783	-0.433043	-0.289565	0.519243
LOC6034930	-0.584348	-0.534899	-0.428696	-0.645498	0.749565	0.765217	0.721026	0.693043	0.698261	0.413223	0.70087	0.617391	-0.388696	0.654527	0.594528	0.593043	-0.343478	0.599005	-0.273043	0.644348	0.594368	0.598261	-0.702044	0.612742	0.639704	0.515304	0.652174	0.623179	-0.523157	0.648978	0.594775	0.558069	0.468437	0.594031	-0.511527	0.508371	-0.501739	0.585419	0.664348	0.536812	0.542609	0.603741	0.520371	0.363122	0.486957	-0.342609	-0.2	-0.269565	0.553164
LOC6037844	-0.6	-0.632311	-0.484348	-0.511962	0.769565	0.765217	0.770167	0.746087	0.733913	0.515007	0.741739	0.689565	-0.504348	0.619519	0.639749	0.61913	-0.426087	0.646395	-0.39913	0.671304	0.649402	0.55913	-0.532405	0.579691	0.644488	0.640306	0.735652	0.582735	-0.464884	0.599826	0.638548	0.586342	0.483675	0.648509	-0.582862	0.546206	-0.593913	0.628074	0.662609	0.611758	0.593043	0.506307	0.486241	0.371385	0.551304	-0.36	-0.35913	-0.321739	0.537508
LOC6043056	-0.644348	-0.658839	-0.555652	-0.518486	0.694783	0.655652	0.627093	0.653043	0.669565	0.562853	0.662609	0.586087	-0.558261	0.653641	0.664133	0.658261	-0.437391	0.599005	-0.473043	0.61913	0.685944	0.598261	-0.562418	0.600565	0.62057	0.507874	0.650435	0.566645	-0.390085	0.591997	0.547843	0.565463	0.511973	0.610592	-0.54328	0.498369	-0.532174	0.566268	0.606087	0.651037	0.553913	0.528491	0.538101	0.439661	0.531304	-0.496522	-0.314783	-0.323478	0.548815
LOC6051945	0.691455	0.818617	0.705371	0.485317	-0.598391	-0.593607	-0.594606	-0.626658	-0.596217	-0.677833	-0.621439	-0.589259	0.676669	-0.601037	-0.669599	-0.562296	0.667102	-0.706733	0.682322	-0.544901	-0.513029	-0.613612	0.625843	-0.625054	-0.515876	-0.441536	-0.560992	-0.621575	0.744237	-0.527735	-0.655388	-0.609528	-0.501851	-0.540542	0.696976	-0.341018	0.591868	-0.476927	-0.205697	-0.544606	-0.574908	-0.391125	-0.417186	-0.38321	-0.404001	0.492281	0.573603	0.574908	-0.500217
LOC119770494	-0.621005	-0.656807	-0.636225	-0.594301	0.625353	0.598391	0.574163	0.606219	0.641009	0.659561	0.604479	0.613612	-0.491846	0.575772	0.618603	0.622309	-0.553164	0.582545	-0.604914	0.625788	0.486166	0.62057	-0.414618	0.600696	0.524576	0.509296	0.504892	0.589604	-0.576773	0.522515	0.548639	0.570807	0.64729	0.5279	-0.471394	0.561114	-0.363122	0.511102	0.330507	0.45858	0.52968	0.536872	0.522036	0.515876	0.515329	-0.650141	-0.524897	-0.589693	0.487603
LOC6037354	-0.745379	-0.763375	-0.638835	-0.613879	0.715808	0.696238	0.675511	0.700152	0.701022	0.578421	0.698848	0.621874	-0.591433	0.701875	0.659622	0.582301	-0.558382	0.666443	-0.545771	0.631442	0.613433	0.613612	-0.680226	0.581557	0.572858	0.528094	0.682757	0.627664	-0.612875	0.616271	0.617021	0.569067	0.48378	0.584788	-0.65347	0.471509	-0.671015	0.585547	0.578387	0.542574	0.577952	0.497063	0.503638	0.399522	0.460535	-0.536638	-0.382257	-0.419656	0.488038
LOC6039651	-0.669565	-0.712329	-0.60087	-0.599391	0.685217	0.676522	0.660578	0.631304	0.647826	0.53371	0.643478	0.63913	-0.593913	0.614201	0.625562	0.64087	-0.486957	0.587632	-0.504348	0.590435	0.650282	0.578261	-0.649848	0.576212	0.593607	0.53978	0.606087	0.552294	-0.435747	0.585907	0.541074	0.526316	0.502395	0.581828	-0.517616	0.497499	-0.562609	0.539282	0.587826	0.604083	0.515652	0.517181	0.515939	0.44314	0.508696	-0.461739	-0.331304	-0.386087	0.531855
LOC6039652	-0.668696	-0.658404	-0.544348	-0.585472	0.741739	0.726087	0.673625	0.705217	0.71913	0.566768	0.714783	0.629565	-0.490435	0.662504	0.634429	0.641739	-0.445217	0.625543	-0.44	0.664348	0.63091	0.604348	-0.654633	0.623179	0.621005	0.503503	0.636522	0.594042	-0.510111	0.607656	0.618692	0.585472	0.523292	0.618873	-0.508047	0.554468	-0.516522	0.592819	0.537391	0.584669	0.571304	0.567638	0.485798	0.413568	0.513043	-0.512174	-0.346957	-0.362609	0.555773
LOC6043170	0.724348	0.847576	0.716522	0.575033	-0.590435	-0.585217	-0.587519	-0.610435	-0.582609	-0.61505	-0.606087	-0.564348	0.711304	-0.646994	-0.639306	-0.504348	0.673913	-0.654925	0.656522	-0.51913	-0.507634	-0.62087	0.772945	-0.587954	-0.454882	-0.404726	-0.549565	-0.592738	0.802783	-0.549804	-0.586652	-0.561549	-0.476709	-0.51994	0.635059	-0.306154	0.658261	-0.504462	-0.268696	-0.520559	-0.564348	-0.415398	-0.400252	-0.354425	-0.354783	0.547826	0.515652	0.550435	-0.471407
LOC6044645	-0.753913	-0.718417	-0.653043	-0.547194	0.709565	0.665217	0.612742	0.675652	0.692174	0.654633	0.683478	0.626087	-0.58	0.633699	0.645956	0.650435	-0.556522	0.587632	-0.591304	0.636522	0.616381	0.583478	-0.520226	0.569254	0.60013	0.510934	0.614783	0.557947	-0.471407	0.572423	0.540171	0.578077	0.536788	0.603183	-0.489343	0.543596	-0.507826	0.564962	0.502609	0.568868	0.566957	0.492823	0.495106	0.505762	0.545217	-0.52	-0.457391	-0.418261	0.491846
LOC6035231	-0.638548	-0.649971	-0.600641	-0.613318	0.642158	0.637646	0.614539	0.584396	0.624107	0.589164	0.594324	0.612826	-0.463455	0.586438	0.5492	0.593872	-0.516254	0.535644	-0.503167	0.586652	0.58492	0.553709	-0.568848	0.561954	0.548865	0.571137	0.521218	0.562406	-0.502599	0.5693	0.516159	0.511286	0.556918	0.508446	-0.413995	0.590165	-0.435928	0.526077	0.515351	0.457826	0.477444	0.560045	0.519403	0.506887	0.478347	-0.455332	-0.420584	-0.362822	0.519751
LOC6045259	-0.653913	-0.629267	-0.518261	-0.53284	0.728696	0.715652	0.685801	0.684348	0.695652	0.509787	0.690435	0.632174	-0.487826	0.617746	0.612262	0.625217	-0.422609	0.599953	-0.417391	0.626957	0.644999	0.553913	-0.566768	0.582735	0.629702	0.540654	0.655652	0.570994	-0.418352	0.590692	0.573565	0.561549	0.506748	0.599697	-0.530231	0.544466	-0.557391	0.569315	0.623478	0.588281	0.54087	0.54502	0.512836	0.424005	0.536522	-0.415652	-0.293913	-0.281739	0.527941
LOC6036181	-0.650141	-0.594606	-0.560557	-0.611268	0.700152	0.663623	0.607873	0.645358	0.674929	0.614314	0.647967	0.564905	-0.461405	0.630735	0.583128	0.666232	-0.440965	0.517607	-0.453577	0.646227	0.611671	0.588824	-0.464651	0.589822	0.62201	0.547111	0.573603	0.553719	-0.418008	0.574288	0.521557	0.556232	0.563031	0.579121	-0.388949	0.565898	-0.341813	0.579887	0.572733	0.541671	0.543162	0.566456	0.532898	0.528926	0.556643	-0.462709	-0.411829	-0.331811	0.526751
LOC6037513	-0.519678	-0.463462	-0.366167	-0.491625	0.734942	0.704936	0.649195	0.678843	0.698848	0.442898	0.685366	0.564471	-0.346162	0.63694	0.604635	0.646662	-0.265275	0.556475	-0.242227	0.65623	0.661433	0.552729	-0.487709	0.586777	0.667247	0.528094	0.663188	0.570683	-0.337538	0.626278	0.54232	0.563628	0.48095	0.613559	-0.419839	0.565246	-0.375299	0.611232	0.686671	0.612343	0.548815	0.594518	0.536223	0.404524	0.534029	-0.322244	-0.191346	-0.150033	0.561548
LOC6038374	-0.353043	-0.317895	-0.209565	-0.262723	0.58	0.575652	0.580561	0.52	0.528696	0.317094	0.530435	0.486087	-0.30087	0.457327	0.481918	0.588696	-0.13913	0.411342	-0.086087	0.504348	0.62959	0.458261	-0.410178	0.522287	0.590563	0.504815	0.518261	0.432703	-0.104805	0.535885	0.446307	0.451501	0.447105	0.557422	-0.213571	0.462709	-0.257391	0.520566	0.590435	0.604535	0.436522	0.54154	0.537215	0.409219	0.547826	-0.0608696	-0.0556522	0.00782609	0.578821
LOC6052441	-0.704348	-0.76234	-0.72087	-0.683776	0.606087	0.604348	0.579691	0.557391	0.575652	0.594606	0.563478	0.590435	-0.687826	0.628825	0.613149	0.632174	-0.597391	0.573415	-0.626087	0.54	0.58248	0.617391	-0.645498	0.611872	0.54925	0.475531	0.514783	0.568384	-0.550554	0.552849	0.494593	0.509352	0.522856	0.504251	-0.584602	0.368341	-0.535652	0.461807	0.46	0.574285	0.490435	0.500218	0.515496	0.499239	0.43913	-0.611304	-0.48	-0.550435	0.520548
LOC6031178	0.643183	0.559809	0.630572	0.388949	-0.396608	-0.425745	-0.395172	-0.300935	-0.344423	-0.4603	-0.324418	-0.455316	0.616221	-0.35127	-0.255645	-0.37182	0.6197	-0.262596	0.535334	-0.313981	-0.423634	-0.232224	0.470742	-0.335581	-0.330144	-0.396071	-0.266145	-0.222271	0.248151	-0.286491	-0.207404	-0.164455	-0.342042	-0.221884	0.352404	-0.399522	0.452272	-0.190684	-0.444444	-0.237757	-0.138726	-0.312813	-0.36199	-0.502392	-0.298761	0.426614	0.53142	0.305284	-0.385385
LOC6037268	-0.795652	-0.800174	-0.75913	-0.600261	0.651304	0.623478	0.58404	0.615652	0.638261	0.684646	0.623478	0.626087	-0.684348	0.60977	0.631769	0.631304	-0.663478	0.565832	-0.701739	0.592174	0.578958	0.589565	-0.568508	0.563166	0.53142	0.489517	0.552174	0.535334	-0.512285	0.527621	0.510838	0.521096	0.54027	0.536066	-0.54154	0.492281	-0.546087	0.497933	0.449565	0.521913	0.50087	0.45498	0.505744	0.528811	0.493043	-0.636522	-0.54	-0.54	0.474016
LOC6037683	-0.301739	-0.23092	-0.146957	-0.277512	0.668696	0.701739	0.642748	0.592174	0.610435	0.266638	0.598261	0.567826	-0.228696	0.575647	0.460637	0.566087	-0.0973913	0.492852	-0.0408696	0.582609	0.602733	0.414783	-0.422793	0.530985	0.658404	0.551144	0.598261	0.506197	-0.156556	0.576338	0.467516	0.45498	0.429256	0.513839	-0.371031	0.546206	-0.290435	0.506638	0.72	0.545391	0.46	0.587647	0.488901	0.331376	0.503478	-0.137391	-0.124348	0.0278261	0.592303
LOC6039420	-0.598389	-0.579121	-0.485946	-0.515807	0.679889	0.666378	0.582608	0.623667	0.645023	0.525181	0.636306	0.548705	-0.411856	0.619673	0.571734	0.660712	-0.376554	0.576216	-0.35607	0.599261	0.622053	0.558293	-0.576413	0.598955	0.657369	0.443156	0.543475	0.600699	-0.435049	0.619142	0.550967	0.555702	0.494218	0.566841	-0.399172	0.525067	-0.342559	0.539267	0.488561	0.565481	0.528221	0.582517	0.501849	0.466217	0.496406	-0.31641	-0.272827	-0.258445	0.563428
LOC6046677	-0.658261	-0.729289	-0.573043	-0.671161	0.744348	0.725217	0.710589	0.715652	0.711304	0.514137	0.72087	0.645217	-0.548696	0.655857	0.66635	0.584348	-0.485217	0.630282	-0.453043	0.649565	0.592166	0.634783	-0.707699	0.617091	0.589259	0.519675	0.664348	0.613612	-0.605784	0.608091	0.625461	0.594171	0.491511	0.633255	-0.551109	0.520113	-0.566087	0.600218	0.54	0.575188	0.586087	0.534145	0.482252	0.348771	0.494783	-0.497391	-0.32	-0.404348	0.530985
LOC6053772	0.657534	0.812092	0.665362	0.509245	-0.558817	-0.561426	-0.571988	-0.611002	-0.569254	-0.600827	-0.590128	-0.545336	0.652751	-0.577545	-0.619047	-0.502718	0.6384	-0.647009	0.625353	-0.51359	-0.443451	-0.595782	0.639112	-0.555241	-0.421923	-0.402628	-0.529246	-0.581122	0.800783	-0.509028	-0.61657	-0.55819	-0.451992	-0.498693	0.605395	-0.267073	0.570124	-0.511972	-0.170907	-0.490868	-0.555773	-0.359365	-0.363985	-0.324489	-0.327462	0.479235	0.534029	0.574473	-0.417573
LOC6043573	-0.570435	-0.629267	-0.49913	-0.606786	0.65913	0.634783	0.597086	0.626087	0.645217	0.508047	0.645217	0.591304	-0.445217	0.621734	0.645513	0.566087	-0.394783	0.588579	-0.413043	0.606957	0.53317	0.665217	-0.667247	0.617091	0.539248	0.384621	0.551304	0.594912	-0.534464	0.595476	0.541525	0.573728	0.528081	0.595774	-0.450631	0.483583	-0.425217	0.556692	0.388696	0.565256	0.565217	0.552849	0.487571	0.351816	0.467826	-0.609565	-0.245217	-0.41913	0.530115
LOC6054491	0.656522	0.777125	0.666087	0.585037	-0.58087	-0.563478	-0.556643	-0.617391	-0.581739	-0.621575	-0.602609	-0.487826	0.63913	-0.623507	-0.654823	-0.556522	0.587826	-0.590475	0.603478	-0.536522	-0.529648	-0.633913	0.713354	-0.574473	-0.441835	-0.370197	-0.56	-0.569689	0.746684	-0.498913	-0.611021	-0.574163	-0.438398	-0.532144	0.570248	-0.276582	0.606087	-0.514473	-0.294783	-0.524171	-0.549565	-0.404959	-0.35903	-0.308763	-0.35913	0.485217	0.488696	0.553043	-0.427919
LOC119765089	-0.793651	-0.761418	-0.7419	-0.676528	0.633616	0.607523	0.646585	0.589259	0.607523	0.660213	0.600565	0.623614	-0.648402	0.561367	0.563616	0.507937	-0.675364	0.586811	-0.701892	0.55012	0.528442	0.524462	-0.537089	0.496738	0.493693	0.620991	0.576647	0.485863	-0.563288	0.498151	0.504856	0.483794	0.529066	0.513733	-0.616489	0.490648	-0.659274	0.478886	0.559252	0.421325	0.488802	0.394388	0.478367	0.501522	0.488802	-0.539683	-0.54925	-0.535334	0.417138
LOC119765484	0.602305	0.797738	0.60274	0.562976	-0.572733	-0.572298	-0.57786	-0.610133	-0.575342	-0.515119	-0.600565	-0.56708	0.591433	-0.585302	-0.604191	-0.44401	0.562731	-0.662177	0.544031	-0.515329	-0.403818	-0.601	0.679574	-0.551109	-0.431927	-0.373994	-0.524897	-0.601566	0.785994	-0.523167	-0.61183	-0.549054	-0.418245	-0.517438	0.602567	-0.292953	0.556643	-0.501959	-0.161339	-0.479353	-0.571863	-0.375462	-0.332729	-0.248369	-0.3192	0.541857	0.421396	0.568819	-0.420618
LOC6031991	-0.583944	-0.620858	-0.55416	-0.606997	0.61779	0.621851	0.600998	0.552807	0.586201	0.52483	0.559576	0.572211	-0.454881	0.564131	0.511237	0.599739	-0.446758	0.529742	-0.431415	0.542427	0.586748	0.533402	-0.540858	0.584071	0.582717	0.541424	0.48647	0.558795	-0.466038	0.560722	0.499063	0.507675	0.552851	0.493744	-0.415801	0.52607	-0.391703	0.497616	0.495947	0.511481	0.472029	0.580361	0.512272	0.497408	0.474737	-0.402533	-0.363724	-0.306864	0.544577
LOC6037261	-0.653043	-0.640574	-0.590435	-0.53371	0.705217	0.666087	0.634486	0.67913	0.708696	0.602436	0.671304	0.677391	-0.493043	0.615087	0.626006	0.626087	-0.523478	0.561093	-0.553913	0.673913	0.525245	0.58087	-0.364941	0.55012	0.570124	0.60534	0.603478	0.577517	-0.472711	0.558069	0.528889	0.571988	0.626905	0.580084	-0.425402	0.641009	-0.396522	0.581067	0.490435	0.483537	0.570435	0.534145	0.545193	0.517939	0.590435	-0.566957	-0.472174	-0.451304	0.470972
LOC6040173	-0.665217	-0.734508	-0.593043	-0.630709	0.697391	0.686957	0.669276	0.66	0.658261	0.506307	0.668696	0.655652	-0.571304	0.615974	0.66901	0.608696	-0.504348	0.54972	-0.476522	0.604348	0.600972	0.645217	-0.718573	0.578387	0.557947	0.498696	0.617391	0.586214	-0.523592	0.609395	0.543781	0.559809	0.475403	0.614079	-0.453241	0.473146	-0.54087	0.583678	0.527826	0.591893	0.550435	0.506742	0.520815	0.387476	0.498261	-0.448696	-0.287826	-0.386957	0.510981
LOC6044343	-0.733913	-0.615351	-0.690435	-0.487168	0.554783	0.513913	0.486193	0.473043	0.521739	0.603306	0.484348	0.538261	-0.647826	0.454225	0.45709	0.587826	-0.608696	0.380065	-0.642609	0.492174	0.528767	0.385217	-0.287951	0.411394	0.487932	0.537158	0.433913	0.334421	-0.237878	0.402349	0.307315	0.353632	0.516761	0.423623	-0.351457	0.528376	-0.388696	0.376932	0.557391	0.400916	0.336522	0.394954	0.500869	0.646662	0.529565	-0.448696	-0.546957	-0.430435	0.400087
LOC6044733	-0.567826	-0.611437	-0.514783	-0.653763	0.664348	0.648696	0.621874	0.65913	0.670435	0.53284	0.664348	0.605217	-0.409565	0.640347	0.695611	0.58	-0.41913	0.617961	-0.454783	0.641739	0.508515	0.705217	-0.655502	0.630137	0.508806	0.425268	0.597391	0.63579	-0.638835	0.597651	0.598836	0.61505	0.534611	0.587494	-0.519791	0.450533	-0.472174	0.581502	0.389565	0.538618	0.581739	0.54067	0.488901	0.321809	0.432174	-0.629565	-0.302609	-0.497391	0.488367
LOC6050455	-0.626957	-0.693194	-0.561739	-0.61418	0.686087	0.653913	0.649272	0.691304	0.704348	0.593301	0.686087	0.618261	-0.464348	0.662947	0.683197	0.591304	-0.471304	0.629334	-0.493043	0.663478	0.556945	0.693043	-0.597216	0.632746	0.523592	0.518801	0.62	0.644053	-0.62057	0.611135	0.634487	0.625924	0.584676	0.611464	-0.484994	0.53055	-0.471304	0.642438	0.406957	0.539973	0.610435	0.561984	0.523031	0.40574	0.486957	-0.603478	-0.358261	-0.433913	0.510111
[truncated: 58 more columns]
